# Supplementary material for: 2-Chloro-N′-(2-hydr­oxy-4-methoxy­benzyl­idene)benzohydrazide
Source: Acta Crystallogr Sect E Struct Rep Online. 2009 Mar 19;65(Pt 4):o808. doi: 10.1107/S1600536809009659 (PMC2968878; doi:10.1107/S1600536809009659)
Supplement: Supplementary file 2 [file e-65-0o808-Isup2.hkl]

# 
# h,k,l, Fc-squared, Fo-squared, sigma(Fo-squared) and status flag 
# 
data_I
_shelx_title ' p-1 in P-1' 
_shelx_refln_list_code          4 
_shelx_F_calc_maximum      112.78 
_exptl_crystal_F_000       316.00 
_reflns_d_resolution_high  0.7828 
 
loop_ 
 _symmetry_equiv_pos_as_xyz 
 'x, y, z' 
 '-x, -y, -z' 
 
_cell_length_a     5.0024 
_cell_length_b    10.8663 
_cell_length_c    13.1689 
_cell_angle_alpha  83.946 
_cell_angle_beta   81.721 
_cell_angle_gamma  89.540 
 
_shelx_F_squared_multiplier     1.000 
 
loop_ 
 _refln_index_h 
 _refln_index_k 
 _refln_index_l 
 _refln_F_squared_calc 
 _refln_F_squared_meas 
 _refln_F_squared_sigma 
 _refln_observed_status 
   1   0   0     4390.84     4226.40     42.45 o 
   2   0   0       65.22       74.69      2.39 o 
   3   0   0      362.75      386.18      5.20 o 
   4   0   0       11.80       10.94      1.22 o 
   5   0   0        1.47        1.74      1.17 o 
   6   0   0        1.18        3.08      1.70 o 
  -6   1   0        1.50        0.94      1.78 o 
  -5   1   0       24.03       25.39      2.99 o 
  -4   1   0       26.46       27.47      1.74 o 
  -3   1   0        3.26        3.70      1.00 o 
  -2   1   0      104.56      111.15      3.13 o 
   0   1   0       49.27       54.54      1.08 o 
   1   1   0      489.11      498.41      6.08 o 
   2   1   0       41.56       47.17      1.28 o 
   3   1   0      658.36      668.78      7.18 o 
   4   1   0       92.65       89.76      2.63 o 
   5   1   0      107.09      109.30      4.92 o 
  -6   2   0       31.72       37.82      4.58 o 
  -5   2   0       20.92       26.76      2.21 o 
  -4   2   0      112.68      116.89      4.68 o 
  -3   2   0      124.98      107.06      3.84 o 
  -2   2   0        7.31        6.99      1.08 o 
  -1   2   0       61.70       73.11      2.32 o 
   0   2   0      950.50      923.28     10.27 o 
   1   2   0      256.16      230.42      3.15 o 
   2   2   0     1400.48     1542.28     12.25 o 
   3   2   0      564.99      649.61      6.92 o 
   4   2   0        0.27        1.43      0.93 o 
   5   2   0        0.00        0.46      1.04 o 
   6   2   0        5.82        2.46      1.05 o 
  -6   3   0        9.74       13.71      3.35 o 
  -5   3   0       20.37       19.46      2.71 o 
  -4   3   0      117.39      121.79      5.06 o 
  -3   3   0       20.34       17.08      1.90 o 
  -2   3   0     1897.34     1861.05     22.38 o 
  -1   3   0     1278.86     1284.80     15.37 o 
   0   3   0     1309.20     1258.45     11.52 o 
   1   3   0       60.89       57.91      1.36 o 
   2   3   0        0.44        1.40      0.30 o 
   3   3   0      139.60      134.00      2.21 o 
   4   3   0        0.41       -0.01      0.46 o 
   5   3   0       22.97       25.41      2.75 o 
   6   3   0       19.66       15.53      2.27 o 
  -6   4   0       53.91       68.41      6.32 o 
  -5   4   0       54.49       54.15      4.17 o 
  -4   4   0      272.72      254.01      7.52 o 
  -3   4   0       18.55       20.45      2.24 o 
  -2   4   0       70.82       68.00      3.01 o 
  -1   4   0      134.69      149.72      3.91 o 
   0   4   0       49.82       53.09      1.06 o 
   1   4   0       75.94       67.04      1.15 o 
   2   4   0      513.30      525.75      4.43 o 
   3   4   0      232.94      231.65      3.79 o 
   4   4   0      178.76      153.85      3.49 o 
   5   4   0       24.60       17.68      2.51 o 
   6   4   0       26.46       30.07      3.15 o 
  -5   5   0       84.40       90.78      5.27 o 
  -4   5   0        7.75        3.96      1.71 o 
  -3   5   0      257.48      252.60      6.94 o 
  -2   5   0        3.24        3.07      1.15 o 
  -1   5   0      170.06      168.07      4.48 o 
   0   5   0       51.65       48.75      1.13 o 
   1   5   0       46.31       49.81      1.09 o 
   2   5   0        6.86        9.69      0.64 o 
   3   5   0       22.94       31.61      1.45 o 
   4   5   0        5.56        5.61      1.41 o 
   5   5   0       46.55       46.06      3.68 o 
  -5   6   0        2.14        2.43      1.97 o 
  -4   6   0      170.95      178.52      6.65 o 
  -3   6   0      185.63      165.54      5.92 o 
  -2   6   0      425.38      411.91      8.74 o 
  -1   6   0        2.97        0.06      0.83 o 
   0   6   0       66.68       69.46      1.47 o 
   1   6   0       73.05       67.96      1.39 o 
   2   6   0      249.11      271.85      4.81 o 
   3   6   0        4.71        3.06      1.10 o 
   4   6   0        3.08        0.93      0.95 o 
   5   6   0       25.42       25.91      3.07 o 
  -5   7   0        4.43        5.53      2.17 o 
  -4   7   0        2.66        0.68      1.49 o 
  -3   7   0        3.06        5.18      1.85 o 
  -2   7   0        0.03       -0.15      1.15 o 
  -1   7   0       17.33       16.65      2.00 o 
   0   7   0      369.40      373.60      3.99 o 
   1   7   0      130.60      124.49      2.06 o 
   2   7   0      394.32      400.49      5.35 o 
   3   7   0        2.19        1.45      1.07 o 
   4   7   0        5.80        7.18      1.69 o 
   5   7   0        2.19        2.31      1.33 o 
  -5   8   0        0.34       -2.41      1.68 o 
  -4   8   0       32.34       29.40      3.51 o 
  -3   8   0        6.63        7.87      2.17 o 
  -2   8   0      286.11      262.03      7.39 o 
  -1   8   0       37.00       36.66      2.86 o 
   0   8   0      174.79      196.56      2.94 o 
   1   8   0        1.06        1.08      0.42 o 
   2   8   0       14.42       10.07      1.66 o 
   3   8   0       12.45       13.00      2.00 o 
   4   8   0        1.68        1.97      1.27 o 
   5   8   0        0.01        0.20      1.23 o 
  -4   9   0       16.93       19.81      3.29 o 
  -3   9   0       24.63       21.63      3.08 o 
  -2   9   0      121.59      121.72      5.33 o 
  -1   9   0       26.67       26.51      2.73 o 
   0   9   0       10.54       11.08      1.28 o 
   1   9   0      565.84      580.91      7.29 o 
   2   9   0      113.44      111.33      4.33 o 
   3   9   0       24.27       19.71      2.40 o 
   4   9   0        7.94       10.35      2.16 o 
  -4  10   0        3.56        1.58      2.05 o 
  -3  10   0        4.22        0.54      1.89 o 
  -2  10   0        1.63       -1.25      1.55 o 
  -1  10   0       25.27       17.47      2.56 o 
   0  10   0      432.94      446.91      5.28 o 
   1  10   0      152.31      144.01      4.87 o 
   2  10   0      175.67      176.28      5.72 o 
   3  10   0       11.39       12.49      2.12 o 
   4  10   0        0.86        1.53      1.43 o 
  -3  11   0        2.78        0.64      1.97 o 
  -2  11   0       78.27       74.28      4.83 o 
  -1  11   0        5.44        5.33      2.05 o 
   0  11   0       25.28       28.56      1.85 o 
   1  11   0       84.06       83.01      3.89 o 
   2  11   0        0.25       -0.83      0.86 o 
   3  11   0       43.79       41.01      3.55 o 
  -3  12   0       29.52       36.86      4.35 o 
  -2  12   0        0.94        5.81      2.45 o 
  -1  12   0       27.93       26.47      3.13 o 
   0  12   0       15.89       18.45      2.27 o 
   1  12   0        1.10        2.35      1.31 o 
   2  12   0        6.33        3.08      1.48 o 
   3  12   0       12.60       13.44      2.38 o 
  -2  13   0       27.70       38.10      4.22 o 
  -1  13   0        1.06        4.46      2.13 o 
   1  13   0        0.00       -0.20      1.11 o 
   2  13   0        2.94        2.92      1.48 o 
  -1 -13   1        2.14        2.41      1.47 o 
   1 -13   1        0.13        5.37      2.09 o 
   2 -13   1        0.50        0.78      2.27 o 
  -2 -12   1       29.06       25.86      2.69 o 
  -1 -12   1        0.05       -0.58      1.07 o 
   1 -12   1        0.62        1.11      1.88 o 
   2 -12   1        3.94        3.81      2.11 o 
   3 -12   1        5.83        4.25      2.69 o 
  -3 -11   1       12.63       12.70      2.35 o 
  -2 -11   1        0.79        0.17      0.98 o 
  -1 -11   1       44.43       48.67      3.06 o 
   0 -11   1       36.03       43.66      3.75 o 
   1 -11   1       24.98       28.39      3.05 o 
   2 -11   1       28.62       18.77      3.11 o 
   3 -11   1        7.83        9.73      2.75 o 
  -4 -10   1        0.12       -0.05      1.31 o 
  -3 -10   1        0.51        1.71      1.34 o 
  -2 -10   1       66.63       58.56      3.41 o 
  -1 -10   1        0.06       -0.20      0.88 o 
   0 -10   1       22.02       22.48      1.30 o 
   1 -10   1       22.18       17.01      2.54 o 
   2 -10   1       67.35       56.81      4.15 o 
   3 -10   1        2.78       -0.76      1.63 o 
   4 -10   1       34.03       32.83      4.14 o 
  -4  -9   1        5.25        4.97      1.76 o 
  -3  -9   1        3.18        3.93      1.34 o 
  -2  -9   1       72.75       61.53      3.28 o 
  -1  -9   1        8.01        7.74      1.18 o 
   0  -9   1        4.75        5.28      0.72 o 
   1  -9   1       51.84       52.17      3.58 o 
   2  -9   1       71.58       63.11      3.95 o 
   3  -9   1       14.71       12.02      2.54 o 
   4  -9   1        0.84       -0.43      1.75 o 
  -5  -8   1        4.42        3.31      1.55 o 
  -4  -8   1        1.58        3.30      1.60 o 
  -3  -8   1        6.40        8.47      1.75 o 
  -2  -8   1      173.64      177.31      5.32 o 
  -1  -8   1        0.02       -0.08      0.38 o 
   0  -8   1       97.81      109.18      2.86 o 
   1  -8   1      235.72      238.78      4.89 o 
   2  -8   1        0.53        1.37      1.55 o 
   3  -8   1       87.37       87.95      4.80 o 
   4  -8   1       18.71       19.72      3.08 o 
   5  -8   1        0.55       -2.19      1.46 o 
  -5  -7   1       31.13       26.58      3.21 o 
  -4  -7   1        1.91        1.09      1.15 o 
  -3  -7   1        3.27        3.34      1.30 o 
  -2  -7   1      124.86      130.09      2.82 o 
  -1  -7   1       11.98       10.43      0.76 o 
   0  -7   1       28.11       28.98      1.10 o 
   1  -7   1        0.61        0.37      0.49 o 
   2  -7   1      131.53      134.48      5.08 o 
   3  -7   1       80.99       79.47      4.43 o 
   4  -7   1       47.79       43.63      3.81 o 
   5  -7   1       20.76       19.62      3.31 o 
  -5  -6   1       39.11       39.87      3.60 o 
  -4  -6   1        0.20        0.79      1.04 o 
  -3  -6   1       10.87       12.60      1.18 o 
  -2  -6   1       73.06       76.11      2.04 o 
  -1  -6   1       39.41       44.37      1.28 o 
   0  -6   1      139.23      138.89      2.18 o 
   1  -6   1      584.24      524.60      6.48 o 
   2  -6   1      129.06      134.85      4.80 o 
   3  -6   1        5.74        5.83      1.74 o 
   4  -6   1       30.05       31.76      3.30 o 
   5  -6   1        2.28        0.00      1.77 o 
  -5  -5   1       15.44       10.53      2.14 o 
  -4  -5   1      128.70      125.44      5.11 o 
  -3  -5   1       42.42       44.24      1.71 o 
  -2  -5   1       43.47       46.89      1.49 o 
  -1  -5   1      615.91      635.25      4.97 o 
   0  -5   1      311.33      307.59      3.07 o 
   1  -5   1      122.42      118.11      3.75 o 
   2  -5   1       30.72       27.05      2.24 o 
   3  -5   1       37.76       34.16      2.89 o 
   4  -5   1       58.30       59.10      4.06 o 
   5  -5   1       60.95       66.19      5.01 o 
  -5  -4   1       81.35       76.36      4.39 o 
  -4  -4   1        6.28        6.81      1.52 o 
  -3  -4   1       34.05       36.18      1.92 o 
  -2  -4   1       54.79       60.70      1.37 o 
  -1  -4   1      321.09      338.65      4.02 o 
   0  -4   1        4.90        5.71      0.43 o 
   1  -4   1     1295.79     1308.57     19.86 o 
   2  -4   1       34.56       29.93      2.24 o 
   3  -4   1       37.02       43.38      2.91 o 
   4  -4   1      574.64      591.89     12.36 o 
   5  -4   1       21.43       16.61      2.95 o 
   6  -4   1        2.33        1.90      2.65 o 
  -6  -3   1       16.28       10.14      2.02 o 
  -5  -3   1        6.67        5.54      1.18 o 
  -4  -3   1        1.11        0.42      0.80 o 
  -3  -3   1       46.06       40.27      2.12 o 
  -2  -3   1      340.58      374.21      3.98 o 
  -1  -3   1      931.47      951.01      6.28 o 
   0  -3   1     1907.88     1851.94     11.00 o 
   1  -3   1      155.66      155.17      2.59 o 
   2  -3   1        0.02        0.44      0.73 o 
   3  -3   1        4.57        4.26      1.32 o 
   4  -3   1        0.65        1.41      1.40 o 
   5  -3   1       13.27       12.38      2.73 o 
   6  -3   1        2.25        2.48      1.99 o 
  -6  -2   1        0.43        1.62      0.92 o 
  -5  -2   1       23.61       22.78      2.56 o 
  -4  -2   1        0.65       -0.31      0.61 o 
  -3  -2   1       43.10       40.64      2.53 o 
  -2  -2   1      592.75      584.82      5.55 o 
  -1  -2   1      163.96      139.57      1.62 o 
   0  -2   1      219.20      214.57      2.32 o 
   1  -2   1       31.03       28.54      1.52 o 
   2  -2   1      407.10      386.41      7.00 o 
   3  -2   1      239.19      228.71      5.89 o 
   4  -2   1      367.30      400.38      9.37 o 
   5  -2   1       79.47       93.74      5.23 o 
   6  -2   1       23.91       30.24      4.50 o 
  -6  -1   1        3.41        2.03      1.51 o 
  -5  -1   1       68.42       68.07      3.99 o 
  -4  -1   1       36.41       40.55      2.67 o 
  -3  -1   1       74.45       79.35      2.04 o 
  -2  -1   1       28.26       30.88      1.04 o 
  -1  -1   1      371.30      366.23      6.66 o 
   0  -1   1      412.41      408.12      4.91 o 
   1  -1   1       11.84        9.29      0.85 o 
   2  -1   1      207.83      207.67      4.60 o 
   3  -1   1       89.57       94.45      3.62 o 
   4  -1   1        2.07        1.83      1.27 o 
   5  -1   1        9.42       11.74      1.61 o 
   6  -1   1        6.42        6.29      2.31 o 
  -6   0   1        0.02       -1.09      1.30 o 
  -5   0   1        0.03       -0.30      0.90 o 
  -4   0   1      192.15      187.32      3.87 o 
  -3   0   1      226.66      231.29      3.78 o 
  -2   0   1      856.74      828.33      7.62 o 
  -1   0   1     2179.96     2280.33     23.48 o 
   0   0   1        7.15        6.74      0.34 o 
   1   0   1        3.99        3.75      0.60 o 
   2   0   1        0.51       -0.47      0.31 o 
   3   0   1       72.32       68.31      2.91 o 
   4   0   1       92.29       91.46      2.36 o 
   5   0   1        5.03        3.22      1.33 o 
   6   0   1        0.99        1.14      1.73 o 
  -6   1   1        2.94        5.84      2.31 o 
  -5   1   1        5.18        6.26      1.74 o 
  -4   1   1        4.34        4.56      0.91 o 
  -3   1   1       75.93       72.08      2.17 o 
  -2   1   1      478.89      499.85      7.60 o 
  -1   1   1      422.12      423.34      5.76 o 
   0   1   1      104.02      105.23      1.96 o 
   1   1   1     2376.91     2437.46     17.16 o 
   2   1   1     1458.87     1555.40     18.18 o 
   3   1   1      570.05      562.14     11.03 o 
   4   1   1       25.10       25.08      1.56 o 
   5   1   1        0.53        0.34      1.00 o 
   6   1   1        0.35        0.36      0.61 o 
  -6   2   1        6.03        1.53      1.85 o 
  -5   2   1        2.97        4.98      1.68 o 
  -4   2   1        2.73        3.14      0.89 o 
  -3   2   1        2.76        2.47      1.07 o 
  -2   2   1     1218.56     1262.88     15.76 o 
  -1   2   1     4662.81     4607.63     46.58 o 
   0   2   1       51.37       57.48      1.07 o 
   1   2   1     5038.19     4913.21     49.75 o 
   2   2   1      408.56      454.66      3.91 o 
   3   2   1       25.44       28.20      1.26 o 
   4   2   1       20.22       22.00      1.43 o 
   5   2   1       20.11       20.23      1.63 o 
   6   2   1       25.32       20.50      2.19 o 
  -6   3   1        8.71       13.11      3.09 o 
  -5   3   1       45.14       51.83      2.87 o 
  -4   3   1      153.01      141.64      5.20 o 
  -3   3   1      287.75      281.70      6.67 o 
  -2   3   1      381.39      368.21      6.91 o 
  -1   3   1      372.15      364.55      6.12 o 
   0   3   1        0.28        0.58      0.23 o 
   1   3   1        4.28        2.15      0.36 o 
   2   3   1      110.93      106.70      1.62 o 
   3   3   1       69.07       77.88      1.67 o 
   4   3   1        6.07        6.68      0.90 o 
   5   3   1        0.57        0.78      1.01 o 
   6   3   1        0.14        0.48      0.95 o 
  -6   4   1       55.29       72.67      6.34 o 
  -5   4   1        0.48        1.33      1.56 o 
  -4   4   1       50.50       38.88      3.13 o 
  -3   4   1      275.41      271.23      6.89 o 
  -2   4   1       27.12       28.12      2.05 o 
  -1   4   1       24.31       19.79      1.58 o 
   0   4   1     2101.00     2001.72     12.11 o 
   1   4   1     2885.47     2989.62     17.37 o 
   2   4   1       57.12       40.96      1.09 o 
   3   4   1        0.02        0.00      0.51 o 
   4   4   1       20.16       25.60      2.33 o 
   5   4   1        2.06        3.40      1.33 o 
   6   4   1        1.38        2.65      1.36 o 
  -5   5   1        2.75        3.05      2.03 o 
  -4   5   1        0.92        1.54      1.47 o 
  -3   5   1       53.21       51.94      3.26 o 
  -2   5   1        1.37        2.06      1.08 o 
  -1   5   1       36.25       29.73      2.16 o 
   0   5   1        9.72       11.11      0.60 o 
   1   5   1      101.15      115.67      1.94 o 
   2   5   1        0.04        0.10      0.23 o 
   3   5   1        0.02       -0.25      0.54 o 
   4   5   1       60.41       62.45      3.45 o 
   5   5   1      119.40      119.24      5.41 o 
  -5   6   1      128.81      119.72      6.14 o 
  -4   6   1       17.15       13.70      2.41 o 
  -3   6   1      541.95      532.71     11.07 o 
  -2   6   1       66.57       73.55      3.58 o 
  -1   6   1       66.65       76.39      3.33 o 
   0   6   1      264.15      257.61      2.96 o 
   1   6   1        6.25        7.22      0.54 o 
   2   6   1       24.10       20.94      1.23 o 
   3   6   1        1.22        0.21      0.73 o 
   4   6   1        7.67        7.44      1.62 o 
   5   6   1       28.49       31.55      3.13 o 
  -5   7   1        0.14       -2.56      1.70 o 
  -4   7   1       23.82       17.12      2.85 o 
  -3   7   1       23.87       18.00      2.61 o 
  -2   7   1      168.15      152.24      5.30 o 
  -1   7   1      495.23      498.71      9.55 o 
   0   7   1      362.94      350.03      3.82 o 
   1   7   1        6.75        5.86      0.58 o 
   2   7   1       81.46       80.53      2.23 o 
   3   7   1        0.17        0.73      0.87 o 
   4   7   1        0.00       -0.01      0.78 o 
   5   7   1       19.50       17.93      2.57 o 
  -5   8   1        4.23        0.59      2.05 o 
  -4   8   1       11.83       11.94      2.56 o 
  -3   8   1        7.54        4.75      1.87 o 
  -2   8   1       39.70       40.70      3.22 o 
  -1   8   1        3.17        4.83      1.62 o 
   0   8   1        0.01       -0.18      0.38 o 
   1   8   1        2.10        2.26      0.59 o 
   2   8   1        9.44       10.99      1.69 o 
   3   8   1      143.16      149.61      5.33 o 
   4   8   1       24.37       16.56      2.41 o 
   5   8   1        0.61       -0.24      1.03 o 
  -4   9   1       20.49       18.58      3.26 o 
  -3   9   1       43.17       38.58      3.64 o 
  -2   9   1        2.20        0.19      1.54 o 
  -1   9   1       12.15       13.16      2.26 o 
   0   9   1       68.60       72.99      2.37 o 
   1   9   1        1.96        2.55      0.74 o 
   2   9   1        0.06        1.11      1.01 o 
   3   9   1        2.88        2.31      1.22 o 
   4   9   1        0.22        1.14      1.26 o 
  -4  10   1       17.81       11.75      2.72 o 
  -3  10   1        4.90        4.92      2.28 o 
  -2  10   1      135.80      139.52      6.07 o 
  -1  10   1      114.73      115.33      5.19 o 
   0  10   1        8.29        9.25      2.86 o 
   1  10   1       85.44       85.80      2.61 o 
   2  10   1       12.34       11.92      1.94 o 
   3  10   1        0.05        0.51      1.09 o 
   4  10   1        0.71        1.24      1.37 o 
  -3  11   1        0.71        3.09      2.18 o 
  -2  11   1        4.82        3.19      2.13 o 
  -1  11   1       20.45       18.10      2.63 o 
   0  11   1        4.03        8.23      2.03 o 
   1  11   1       29.15       25.15      2.49 o 
   2  11   1       89.73       91.61      4.32 o 
   3  11   1        0.00       -0.08      1.10 o 
  -3  12   1        8.50        6.30      2.55 o 
  -2  12   1        0.68       -1.66      1.62 o 
  -1  12   1      156.38      150.85      6.38 o 
   0  12   1       20.65       18.16      1.71 o 
   1  12   1        0.79        1.40      1.23 o 
   2  12   1       46.81       52.47      3.58 o 
   3  12   1       11.87       11.58      2.27 o 
  -2  13   1       15.89       20.28      3.49 o 
  -1  13   1       27.19       28.69      3.52 o 
   0  13   1        0.25        0.27      1.22 o 
   1  13   1        0.19       -0.08      1.27 o 
   2  13   1       25.76       28.24      3.00 o 
  -2 -12   2        0.01       -0.39      1.19 o 
  -1 -12   2        7.78        6.52      1.63 o 
   1 -12   2        1.64        2.69      1.89 o 
   2 -12   2        2.19        1.36      2.10 o 
   3 -12   2       23.48       21.91      3.80 o 
  -3 -11   2        0.01       -0.03      1.27 o 
  -2 -11   2        0.01        1.62      1.23 o 
  -1 -11   2      108.14      113.69      4.55 o 
   0 -11   2        0.56       -0.63      0.87 o 
   1 -11   2       39.29       42.80      3.58 o 
   2 -11   2        0.74       -0.49      1.54 o 
   3 -11   2       31.20       28.30      3.81 o 
  -4 -10   2        5.73        5.20      1.96 o 
  -3 -10   2       36.26       40.24      3.35 o 
  -2 -10   2        2.19        1.96      1.21 o 
  -1 -10   2       57.89       60.89      3.16 o 
   0 -10   2        4.45        5.46      0.82 o 
   1 -10   2       17.60       20.96      1.82 o 
   2 -10   2      201.30      196.77      7.09 o 
   3 -10   2        9.96       10.45      2.75 o 
   4 -10   2       18.93       22.43      3.78 o 
  -4  -9   2       52.16       59.09      4.35 o 
  -3  -9   2       82.12       82.82      4.31 o 
  -2  -9   2        8.67        8.64      1.66 o 
  -1  -9   2      307.32      316.66      6.08 o 
   0  -9   2       35.63       34.42      1.51 o 
   1  -9   2        0.01       -0.75      0.57 o 
   2  -9   2       24.07       25.39      3.00 o 
   3  -9   2       63.20       50.96      4.13 o 
   4  -9   2        1.94        1.36      1.94 o 
  -4  -8   2        0.24        0.21      1.10 o 
  -3  -8   2       85.94       94.21      4.51 o 
  -2  -8   2       35.85       30.76      2.22 o 
  -1  -8   2     1016.99     1017.30     10.00 o 
   0  -8   2       86.86       93.19      2.02 o 
   1  -8   2        5.52        6.32      2.33 o 
   2  -8   2       26.02       27.68      2.90 o 
   3  -8   2        8.02        7.66      2.13 o 
   4  -8   2       14.16        9.41      2.43 o 
   5  -8   2        0.12       -1.39      1.75 o 
  -5  -7   2       24.10       23.01      3.07 o 
  -4  -7   2        5.68        6.96      1.91 o 
  -3  -7   2      103.46       99.23      4.47 o 
  -2  -7   2      645.50      655.59      7.53 o 
  -1  -7   2       41.76       45.28      1.28 o 
   0  -7   2      309.42      302.02      3.51 o 
   1  -7   2      334.33      333.96      4.02 o 
   2  -7   2       38.66       42.13      3.18 o 
   3  -7   2      109.67      108.87      5.12 o 
   4  -7   2       45.62       39.05      3.77 o 
   5  -7   2        6.36        7.13      2.65 o 
  -5  -6   2        3.68        5.94      1.82 o 
  -4  -6   2       10.66        7.62      1.84 o 
  -3  -6   2        3.66        2.88      0.77 o 
  -2  -6   2      232.16      236.31      3.91 o 
  -1  -6   2       35.49       45.73      1.16 o 
   0  -6   2      586.67      651.99      5.41 o 
   1  -6   2      475.78      526.86      4.82 o 
   2  -6   2       18.84       17.83      2.13 o 
   3  -6   2       36.59       31.75      2.97 o 
   4  -6   2       56.72       62.76      4.36 o 
   5  -6   2       56.68       58.93      5.09 o 
  -5  -5   2        0.02        0.85      1.16 o 
  -4  -5   2       96.31      109.38      3.15 o 
  -3  -5   2      104.84       98.67      2.65 o 
  -2  -5   2        0.47        1.60      0.48 o 
  -1  -5   2      449.06      446.26      3.88 o 
   0  -5   2      528.15      580.22      5.64 o 
   1  -5   2      244.39      245.15      5.34 o 
   2  -5   2      331.52      329.36      7.57 o 
   3  -5   2       77.05       64.71      3.71 o 
   4  -5   2       16.81       17.56      2.67 o 
   5  -5   2        0.58       -0.31      1.77 o 
  -5  -4   2       21.57       19.70      2.70 o 
  -4  -4   2       32.17       36.36      1.91 o 
  -3  -4   2      109.94      111.69      3.68 o 
  -2  -4   2       54.85       46.05      0.91 o 
  -1  -4   2      306.54      296.35      2.75 o 
   0  -4   2      123.06      117.41      1.63 o 
   1  -4   2     1091.01     1110.07     10.12 o 
   2  -4   2        3.09        0.64      0.78 o 
   3  -4   2      501.25      554.31     10.93 o 
   4  -4   2        3.68        4.24      1.61 o 
   5  -4   2        0.14       -0.49      1.80 o 
   6  -4   2       19.10       35.61      5.01 o 
  -5  -3   2        3.69        3.75      1.17 o 
  -4  -3   2       90.64       72.65      3.45 o 
  -3  -3   2       43.39       46.71      2.40 o 
  -2  -3   2      131.90      133.03      3.49 o 
  -1  -3   2      335.72      369.52      3.48 o 
   0  -3   2        0.04       -0.06      0.21 o 
   1  -3   2        0.48       -0.42      0.28 o 
   2  -3   2     1092.74     1105.28     15.17 o 
   3  -3   2       31.36       36.65      2.60 o 
   4  -3   2      372.96      379.37      9.76 o 
   5  -3   2        1.89        3.16      2.09 o 
   6  -3   2       16.61       28.08      4.73 o 
  -6  -2   2       13.26        8.10      2.05 o 
  -5  -2   2      121.47      134.24      5.48 o 
  -4  -2   2       14.15       17.94      1.97 o 
  -3  -2   2       38.06       36.73      2.17 o 
  -2  -2   2        3.27        1.11      0.53 o 
  -1  -2   2        3.82        4.91      0.65 o 
   0  -2   2     1321.07     1320.11     10.12 o 
   1  -2   2     2637.63     2458.42     27.14 o 
   2  -2   2        0.89        1.67      0.75 o 
   3  -2   2      115.40      120.81      4.43 o 
   4  -2   2      259.13      268.17      7.86 o 
   5  -2   2      419.13      549.19     13.71 o 
   6  -2   2      127.98      207.91      9.98 o 
  -6  -1   2       21.00       24.82      3.30 o 
  -5  -1   2        3.38        3.57      1.45 o 
  -4  -1   2      148.80      131.18      4.88 o 
  -3  -1   2        1.02        0.63      0.47 o 
  -2  -1   2      114.92      123.45      2.41 o 
  -1  -1   2     1351.08     1297.21     10.24 o 
   0  -1   2      273.61      287.23      2.80 o 
   1  -1   2     2045.64     1954.44     19.88 o 
   2  -1   2       31.28       37.37      2.00 o 
   3  -1   2      140.96      128.32      4.31 o 
   4  -1   2       20.28       21.29      1.81 o 
   5  -1   2      235.03      347.80     10.67 o 
   6  -1   2        1.51        5.20      2.21 o 
  -6   0   2        1.32        2.91      1.60 o 
  -5   0   2       23.32       24.91      2.80 o 
  -4   0   2       10.22       10.34      1.74 o 
  -3   0   2     1347.09     1392.85     12.48 o 
  -2   0   2      776.31      799.42      7.39 o 
  -1   0   2      119.60      123.11      1.75 o 
   0   0   2      460.32      451.18      5.48 o 
   1   0   2     3355.09     3401.32     35.06 o 
   2   0   2      348.95      376.92      6.73 o 
   3   0   2        3.68        3.80      1.01 o 
   4   0   2       56.04       56.37      3.24 o 
   5   0   2       61.31       87.74      3.57 o 
  -6   1   2       21.26       28.10      3.79 o 
  -5   1   2        2.79        1.22      1.31 o 
  -4   1   2      100.20       95.56      2.83 o 
  -3   1   2       44.88       53.40      1.87 o 
  -2   1   2      811.91      842.80      8.01 o 
  -1   1   2      675.40      706.88      6.25 o 
   0   1   2     2319.21     2240.46     23.05 o 
   1   1   2      254.13      274.84      2.90 o 
   2   1   2      230.22      231.20      3.18 o 
   3   1   2        8.44        6.49      1.15 o 
   4   1   2       21.48       24.49      1.57 o 
   5   1   2       25.71       26.01      2.68 o 
  -6   2   2        2.84        4.18      2.16 o 
  -5   2   2        2.82        0.31      1.24 o 
  -4   2   2       37.39       35.43      1.98 o 
  -3   2   2       18.02       12.78      1.34 o 
  -2   2   2        5.61        7.83      1.12 o 
  -1   2   2    12718.74    11585.06    117.96 o 
   0   2   2    11311.75     9873.48     69.44 o 
   1   2   2     4884.18     4901.71     33.39 o 
   2   2   2       83.29       94.56      1.50 o 
   3   2   2       31.09       28.19      1.02 o 
   4   2   2      440.59      446.54      5.09 o 
   5   2   2       37.81       42.84      2.87 o 
   6   2   2        3.68        2.60      1.10 o 
  -6   3   2        4.15        5.02      2.19 o 
  -5   3   2       74.89       93.64      5.37 o 
  -4   3   2       29.19       27.67      1.90 o 
  -3   3   2      131.89      129.16      4.31 o 
  -2   3   2      398.07      379.59      7.03 o 
  -1   3   2       65.39       65.22      2.42 o 
   0   3   2     1039.63     1013.24      8.15 o 
   1   3   2      136.66      134.58      2.87 o 
   2   3   2      241.60      266.27      2.73 o 
   3   3   2       33.34       25.32      0.99 o 
   4   3   2       21.62       20.80      1.43 o 
   5   3   2        1.74        2.69      1.11 o 
   6   3   2        4.21        6.40      1.66 o 
  -5   4   2        0.24        0.06      1.01 o 
  -4   4   2       20.15       17.49      2.42 o 
  -3   4   2      572.31      571.19     10.54 o 
  -2   4   2       18.39       18.92      1.80 o 
  -1   4   2      580.11      609.19      9.35 o 
   0   4   2     3007.68     2870.04     25.98 o 
   1   4   2      391.26      422.46      4.60 o 
   2   4   2      411.66      490.15      4.13 o 
   3   4   2       32.85       38.09      1.15 o 
   4   4   2        0.36       -0.16      0.71 o 
   5   4   2        7.51        4.16      1.52 o 
   6   4   2        0.90        0.34      1.12 o 
  -5   5   2       44.87       49.90      3.06 o 
  -4   5   2        0.12        1.68      1.49 o 
  -3   5   2      114.69      111.83      4.66 o 
  -2   5   2       48.46       52.11      2.86 o 
  -1   5   2       90.46       83.51      3.31 o 
   0   5   2        2.88        2.28      0.58 o 
   1   5   2      260.23      238.19      2.48 o 
   2   5   2      456.22      474.08      4.12 o 
   3   5   2      166.44      180.43      6.05 o 
   4   5   2      109.58       99.92      4.22 o 
   5   5   2        6.33        3.74      1.48 o 
  -5   6   2       27.84       28.69      3.52 o 
  -4   6   2       18.78       19.37      2.78 o 
  -3   6   2      136.39      134.71      5.34 o 
  -2   6   2      111.80       96.39      4.07 o 
  -1   6   2       30.59       33.55      2.47 o 
   0   6   2      139.01      160.82      3.19 o 
   1   6   2      209.03      222.08      2.59 o 
   2   6   2       37.52       35.58      1.46 o 
   3   6   2       52.04       41.11      2.55 o 
   4   6   2       97.74       83.20      4.00 o 
   5   6   2       48.43       47.05      3.65 o 
  -5   7   2        9.11        6.94      2.54 o 
  -4   7   2      131.16      127.38      5.89 o 
  -3   7   2       13.02        9.47      2.11 o 
  -2   7   2      375.96      367.65      8.57 o 
  -1   7   2      121.80      123.36      4.46 o 
   0   7   2       29.50       29.58      1.40 o 
   1   7   2       11.78       12.53      0.72 o 
   2   7   2        0.04        0.02      0.50 o 
   3   7   2        9.06        8.77      1.58 o 
   4   7   2        0.00       -1.10      0.73 o 
   5   7   2       13.41       17.50      2.62 o 
  -5   8   2       48.47       50.73      4.69 o 
  -4   8   2        6.93        9.17      2.58 o 
  -3   8   2        9.98       13.64      2.43 o 
  -2   8   2       28.82       30.61      2.99 o 
  -1   8   2       64.90       65.91      3.73 o 
   0   8   2      122.56      110.64      2.75 o 
   1   8   2      209.71      213.18      3.81 o 
   2   8   2       31.43       36.16      1.67 o 
   3   8   2      135.93      137.94      5.06 o 
   4   8   2        5.21        3.09      1.32 o 
   5   8   2       12.32       11.88      2.31 o 
  -4   9   2        0.11       -0.87      1.60 o 
  -3   9   2        4.97        6.76      2.21 o 
  -2   9   2        8.13        4.99      1.81 o 
  -1   9   2       16.54       18.33      2.39 o 
   0   9   2        0.80        0.45      0.67 o 
   1   9   2       35.22       36.71      1.74 o 
   2   9   2       10.53       12.72      1.85 o 
   3   9   2       15.16       13.45      2.13 o 
   4   9   2        0.58        1.55      1.16 o 
  -4  10   2        1.39        3.62      2.11 o 
  -3  10   2      157.96      158.75      6.84 o 
  -2  10   2        0.62        2.70      1.78 o 
  -1  10   2       79.85       76.22      4.30 o 
   0  10   2        2.67        4.09      0.99 o 
   1  10   2        4.63        6.91      1.06 o 
   2  10   2        2.23        2.58      1.23 o 
   3  10   2        3.49        3.46      1.48 o 
   4  10   2        0.81        0.21      1.18 o 
  -3  11   2        8.93       10.71      2.86 o 
  -2  11   2       20.45       17.27      2.85 o 
  -1  11   2       25.74       28.69      3.13 o 
   0  11   2      161.40      167.42      4.21 o 
   1  11   2       17.11       15.23      1.45 o 
   2  11   2      104.87      102.09      4.64 o 
   3  11   2        1.98        3.34      1.46 o 
  -3  12   2        3.62        1.81      2.41 o 
  -2  12   2        0.36        0.63      1.80 o 
  -1  12   2       21.29       24.23      3.14 o 
   0  12   2       31.63       29.48      2.06 o 
   1  12   2       51.49       44.26      3.27 o 
   2  12   2       30.27       28.62      2.90 o 
   3  12   2       40.98       37.00      3.45 o 
  -2  13   2        2.74        3.05      2.35 o 
  -1  13   2        0.43        0.20      1.48 o 
   0  13   2       11.84       18.30      2.69 o 
   1  13   2        2.85        7.66      1.97 o 
   2  13   2        0.51        0.59      1.40 o 
  -2 -12   3        3.12        3.59      1.47 o 
   0 -12   3        9.19       16.08      2.56 o 
   1 -12   3        4.07        2.27      1.43 o 
   2 -12   3        0.01        0.80      1.81 o 
  -3 -11   3        5.92        4.35      1.65 o 
  -2 -11   3        5.17        8.30      1.81 o 
  -1 -11   3       19.61       24.95      2.38 o 
   0 -11   3       23.58       26.87      2.80 o 
   1 -11   3        0.16       -0.53      0.87 o 
   2 -11   3        6.37        7.56      2.48 o 
   3 -11   3        0.00       -2.42      1.74 o 
  -3 -10   3        3.48        2.62      1.46 o 
  -2 -10   3       17.31       22.03      2.39 o 
  -1 -10   3       94.69       96.81      2.87 o 
   0 -10   3        8.20        6.45      1.60 o 
   1 -10   3      104.31      103.73      3.43 o 
   2 -10   3       80.06       86.14      4.91 o 
   3 -10   3        0.08        0.36      1.91 o 
   4 -10   3       34.54       29.64      4.16 o 
  -4  -9   3        9.86        7.14      1.90 o 
  -3  -9   3        7.49        8.47      2.02 o 
  -2  -9   3       11.31       10.90      1.20 o 
  -1  -9   3        3.80        3.18      1.25 o 
   0  -9   3       98.94      103.93      2.31 o 
   1  -9   3        1.24       -0.07      0.94 o 
   2  -9   3       28.00       28.33      3.16 o 
   3  -9   3      226.19      230.55      8.19 o 
   4  -9   3        0.17       -0.89      1.71 o 
  -4  -8   3        6.24        3.72      1.68 o 
  -3  -8   3       11.42       11.99      2.11 o 
  -2  -8   3        1.39        1.98      0.66 o 
  -1  -8   3        5.52        5.59      0.84 o 
   0  -8   3       17.07       18.47      1.04 o 
   1  -8   3        0.04       -0.71      0.50 o 
   2  -8   3       61.32       54.27      3.59 o 
   3  -8   3       50.64       47.69      3.92 o 
   4  -8   3        0.06       -1.83      1.22 o 
   5  -8   3        3.62        1.69      2.14 o 
  -5  -7   3       12.17       10.15      2.50 o 
  -4  -7   3       31.54       35.11      3.34 o 
  -3  -7   3      262.80      267.91      6.93 o 
  -2  -7   3      164.80      163.87      3.48 o 
  -1  -7   3      208.20      199.83      3.53 o 
   0  -7   3      611.56      613.87      6.06 o 
   1  -7   3       29.19       30.06      1.14 o 
   2  -7   3       48.56       52.38      3.49 o 
   3  -7   3       12.15        9.84      2.17 o 
   4  -7   3        1.89        4.19      1.97 o 
   5  -7   3        0.85       -1.17      1.92 o 
  -5  -6   3        0.05       -0.06      1.21 o 
  -4  -6   3        9.50       12.50      1.41 o 
  -3  -6   3        2.24        1.81      0.71 o 
  -2  -6   3      213.24      230.21      4.02 o 
  -1  -6   3      119.09      119.01      1.89 o 
   0  -6   3      387.94      390.05      4.71 o 
   1  -6   3        4.67        3.51      0.69 o 
   2  -6   3      332.81      333.03      5.65 o 
   3  -6   3       79.66       76.65      4.24 o 
   4  -6   3       92.97       88.43      5.09 o 
   5  -6   3       44.08       48.77      4.91 o 
  -5  -5   3        2.24        1.00      1.25 o 
  -4  -5   3       36.03       36.25      2.01 o 
  -3  -5   3        8.86       10.31      1.62 o 
  -2  -5   3       94.30       86.82      2.30 o 
  -1  -5   3       10.46        8.82      0.57 o 
   0  -5   3      340.29      372.20      3.55 o 
   1  -5   3        0.02       -0.05      0.24 o 
   2  -5   3        0.03        2.67      1.07 o 
   3  -5   3        0.77        1.70      1.18 o 
   4  -5   3        9.74       12.99      2.40 o 
   5  -5   3        5.31        5.59      2.39 o 
  -5  -4   3        2.12        2.75      0.96 o 
  -4  -4   3       71.28       62.70      3.27 o 
  -3  -4   3       39.40       36.65      2.29 o 
  -2  -4   3      117.16      114.28      3.49 o 
  -1  -4   3      727.46      731.48      5.96 o 
   0  -4   3     1040.03     1124.93      7.58 o 
   1  -4   3       10.47       10.47      0.99 o 
   2  -4   3      199.17      203.76      5.55 o 
   3  -4   3       23.03       21.47      2.38 o 
   4  -4   3      116.91      128.66      5.90 o 
   5  -4   3        1.02        2.04      2.03 o 
   6  -4   3        5.83        8.88      3.77 o 
  -5  -3   3        4.59        4.36      1.39 o 
  -4  -3   3      153.22      142.05      4.99 o 
  -3  -3   3        2.22        1.88      0.85 o 
  -2  -3   3      297.07      294.99      5.84 o 
  -1  -3   3      170.46      159.57      3.64 o 
   0  -3   3      804.30      762.49      5.32 o 
   1  -3   3      152.38      138.79      2.60 o 
   2  -3   3      230.05      227.07      5.78 o 
   3  -3   3      503.80      483.83     10.13 o 
   4  -3   3      102.46      110.58      5.39 o 
   5  -3   3        7.57        4.84      2.35 o 
   6  -3   3        0.23        2.45      3.43 o 
  -5  -2   3        0.22       -0.09      0.94 o 
  -4  -2   3        6.67        7.22      1.52 o 
  -3  -2   3        0.20        0.63      0.63 o 
  -2  -2   3        0.25        1.05      0.59 o 
  -1  -2   3      379.99      399.95      6.20 o 
   0  -2   3       34.76       38.80      1.03 o 
   1  -2   3      305.11      307.22      3.83 o 
   2  -2   3        6.32        6.59      1.24 o 
   3  -2   3      193.14      195.29      5.75 o 
   4  -2   3        0.97        1.60      1.00 o 
   5  -2   3      105.58      143.56      7.45 o 
   6  -2   3       33.24       64.98      6.70 o 
  -6  -1   3        0.05        0.02      1.29 o 
  -5  -1   3       16.98       14.77      2.36 o 
  -4  -1   3       79.43       82.27      4.00 o 
  -3  -1   3      147.49      158.14      4.84 o 
  -2  -1   3      506.02      479.37      4.82 o 
  -1  -1   3      285.40      257.93      4.03 o 
   0  -1   3      294.37      297.34      3.14 o 
   1  -1   3      154.76      154.01      2.37 o 
   2  -1   3       90.53       77.49      2.97 o 
   3  -1   3      171.63      166.23      5.09 o 
   4  -1   3       86.38       78.84      4.01 o 
   5  -1   3        2.58        7.42      2.95 o 
   6  -1   3        0.02        0.25      1.87 o 
  -6   0   3        0.54        2.80      1.67 o 
  -5   0   3       53.31       50.38      3.66 o 
  -4   0   3        0.02        0.37      0.79 o 
  -3   0   3      124.16      115.67      2.56 o 
  -2   0   3      491.00      522.41      5.45 o 
  -1   0   3       18.01       21.32      0.83 o 
   0   0   3        0.06       -0.59      0.47 o 
   1   0   3     5185.88     4954.36    104.96 o 
   2   0   3      153.83      149.08      2.38 o 
   3   0   3       73.76       73.24      2.00 o 
   4   0   3      159.25      163.00      3.56 o 
   5   0   3       72.89       77.30      4.48 o 
  -6   1   3        7.75        7.11      2.38 o 
  -5   1   3        0.01        2.07      1.15 o 
  -4   1   3        0.07        0.43      0.78 o 
  -3   1   3      132.42      137.81      2.98 o 
  -2   1   3      392.77      415.69      4.89 o 
  -1   1   3       98.61      102.41      2.05 o 
   0   1   3      615.04      626.52      7.86 o 
   1   1   3       22.38       27.05      0.83 o 
   2   1   3      176.86      188.49      2.83 o 
   3   1   3       70.94       70.82      1.99 o 
   4   1   3       62.30       56.98      2.13 o 
   5   1   3       25.68       21.10      1.62 o 
  -6   2   3        7.69       10.64      2.82 o 
  -5   2   3       89.14       94.28      5.23 o 
  -4   2   3        0.05       -0.74      0.49 o 
  -3   2   3      186.82      173.30      5.46 o 
  -2   2   3     1033.64     1104.06     10.25 o 
  -1   2   3     2404.18     2461.77     21.90 o 
   0   2   3     1002.02      982.94     11.68 o 
   1   2   3     5409.35     5266.98     35.90 o 
   2   2   3        5.17        7.81      0.67 o 
   3   2   3       14.54       15.24      0.81 o 
   4   2   3      233.88      238.50      3.50 o 
   5   2   3       13.67        9.95      1.69 o 
  -5   3   3        2.66        3.27      1.52 o 
  -4   3   3       68.73       73.73      2.84 o 
  -3   3   3      111.78      114.88      5.68 o 
  -2   3   3      104.93      108.03      3.55 o 
  -1   3   3     1724.56     1811.94     20.71 o 
   0   3   3      831.14      806.84     10.39 o 
   1   3   3      344.14      322.41      3.73 o 
   2   3   3      322.05      311.04      4.07 o 
   3   3   3       23.61       24.64      0.94 o 
   4   3   3        0.65        1.16      0.58 o 
   5   3   3       25.10       32.87      2.80 o 
   6   3   3       17.99       20.92      2.45 o 
  -5   4   3        7.66       10.14      2.33 o 
  -4   4   3       28.43       26.93      2.45 o 
  -3   4   3       49.25       42.45      2.90 o 
  -2   4   3     1636.48     1593.92     20.14 o 
   0   4   3      237.10      224.84      3.37 o 
   1   4   3      563.70      582.90      6.81 o 
   2   4   3     1171.57     1293.19     11.28 o 
   3   4   3        0.23       -0.27      0.40 o 
   4   4   3        7.40        5.77      0.97 o 
   5   4   3       32.35       30.00      2.76 o 
   6   4   3        0.34        1.87      1.16 o 
  -5   5   3       14.40       16.52      2.04 o 
  -4   5   3       10.50        7.68      1.98 o 
  -3   5   3       84.76       75.35      3.97 o 
  -2   5   3       60.80       59.98      3.14 o 
  -1   5   3      104.61       98.82      3.56 o 
   0   5   3      668.36      634.21      9.55 o 
   1   5   3      253.70      238.10      3.49 o 
   2   5   3       32.94       31.65      1.80 o 
   3   5   3       40.90       40.99      1.70 o 
   4   5   3        0.01        0.42      0.70 o 
   5   5   3        0.03        1.92      1.15 o 
  -5   6   3       11.66       11.98      1.88 o 
  -4   6   3       31.03       32.39      3.29 o 
  -3   6   3       11.06       10.96      2.17 o 
  -2   6   3      331.92      322.43      7.73 o 
  -1   6   3      122.45      119.28      4.17 o 
   0   6   3      120.79      119.35      2.53 o 
   1   6   3        2.45        1.17      0.45 o 
   2   6   3        1.70        1.02      0.48 o 
   3   6   3       49.21       57.89      2.09 o 
   4   6   3       33.87       30.57      2.57 o 
   5   6   3       24.24       28.58      2.87 o 
  -5   7   3       44.99       50.42      3.30 o 
  -4   7   3       50.85       50.68      4.13 o 
  -3   7   3        5.42        3.93      1.91 o 
  -2   7   3       34.98       36.07      3.01 o 
  -1   7   3       16.40       20.15      2.14 o 
   0   7   3       53.16       54.17      1.86 o 
   1   7   3        5.87        9.34      0.91 o 
   2   7   3       11.01        9.75      0.99 o 
   3   7   3       63.02       60.81      3.16 o 
   4   7   3        6.85        3.40      1.27 o 
   5   7   3        0.57        1.12      1.16 o 
  -4   8   3       65.46       62.53      4.53 o 
  -3   8   3        6.89        7.03      2.06 o 
  -2   8   3      163.91      171.97      6.19 o 
  -1   8   3      148.19      135.90      5.01 o 
   0   8   3       38.42       37.59      1.74 o 
   1   8   3      146.50      148.57      6.36 o 
   2   8   3       15.12       15.80      1.30 o 
   3   8   3        2.30       -0.24      0.82 o 
   4   8   3        0.20       -0.08      1.00 o 
   5   8   3        0.01       -1.48      0.98 o 
  -4   9   3        1.39        2.49      1.91 o 
  -3   9   3       25.94       26.81      3.15 o 
  -2   9   3       32.14       32.05      3.29 o 
  -1   9   3       13.14       12.27      2.09 o 
   0   9   3        9.41       11.28      1.24 o 
   1   9   3       49.03       43.18      2.00 o 
   2   9   3       23.25       22.34      1.53 o 
   3   9   3       36.45       36.57      2.97 o 
   4   9   3       10.21       14.54      2.26 o 
  -4  10   3        0.21       -0.43      1.77 o 
  -3  10   3        2.45        7.14      2.42 o 
  -2  10   3       10.69        6.57      2.06 o 
  -1  10   3        1.75       -0.05      1.30 o 
   0  10   3        1.94        3.59      1.24 o 
   1  10   3        4.18        3.92      0.87 o 
   2  10   3        4.98        3.45      1.30 o 
   3  10   3        3.27        3.70      1.44 o 
   4  10   3        5.66        5.48      1.71 o 
  -3  11   3        5.54        3.23      2.17 o 
  -2  11   3       44.83       46.35      3.96 o 
  -1  11   3       91.75       97.15      5.10 o 
   0  11   3        1.59        1.08      1.60 o 
   1  11   3        3.90        4.48      1.01 o 
   2  11   3       12.80       15.17      2.29 o 
   3  11   3       10.52       13.87      2.34 o 
  -2  12   3        6.89       10.59      2.65 o 
  -1  12   3        6.62        5.77      2.05 o 
   0  12   3      151.09      164.26      6.35 o 
   1  12   3        0.01       -1.18      1.01 o 
   2  12   3        0.41        1.31      1.29 o 
   3  12   3       33.20       39.83      3.59 o 
  -2  13   3        0.55        1.92      2.20 o 
  -1  13   3        8.47        7.07      2.17 o 
   0  13   3       12.38       18.38      2.64 o 
   1  13   3        6.44        6.81      2.00 o 
   2  13   3       11.54       14.47      2.49 o 
   0 -12   4       16.91       19.71      2.79 o 
   1 -12   4        1.19        1.88      1.40 o 
   2 -12   4       32.14       28.67      3.55 o 
  -3 -11   4        1.88        2.02      1.52 o 
  -2 -11   4        3.12        3.09      1.45 o 
  -1 -11   4        0.20        2.56      1.21 o 
   0 -11   4        0.34        0.42      0.93 o 
   1 -11   4      154.43      154.93      6.51 o 
   2 -11   4       37.13       40.20      3.88 o 
   3 -11   4       27.68       23.84      3.82 o 
  -3 -10   4        1.48        1.40      1.37 o 
  -2 -10   4        6.62        5.03      1.48 o 
  -1 -10   4       56.36       59.84      2.34 o 
   0 -10   4        3.91        5.28      1.47 o 
   1 -10   4       19.41       19.51      1.83 o 
   2 -10   4       17.69       15.24      2.68 o 
   3 -10   4        1.63        2.75      2.04 o 
   4 -10   4       51.30       59.95      5.24 o 
  -4  -9   4        6.16        4.24      1.81 o 
  -3  -9   4        1.79        2.87      1.40 o 
  -2  -9   4        3.10        3.71      0.88 o 
  -1  -9   4        1.61        2.65      0.93 o 
   0  -9   4      270.10      263.30      7.11 o 
   1  -9   4        1.38        0.51      0.75 o 
   2  -9   4      167.85      175.30      4.65 o 
   3  -9   4       14.95       10.37      2.49 o 
   4  -9   4      201.54      205.25      8.48 o 
  -4  -8   4       11.82       13.27      2.47 o 
  -3  -8   4       57.75       63.57      2.55 o 
  -2  -8   4        0.18       -0.33      0.55 o 
  -1  -8   4       20.98       22.67      1.39 o 
   0  -8   4       50.09       54.11      1.60 o 
   1  -8   4        3.04        3.03      1.66 o 
   2  -8   4        0.49       -0.64      1.90 o 
   3  -8   4       75.96       77.81      4.66 o 
   4  -8   4       10.82       15.08      2.95 o 
  -4  -7   4        0.86        0.58      1.22 o 
  -3  -7   4       60.08       55.18      2.30 o 
  -2  -7   4      107.06      106.91      2.91 o 
  -1  -7   4        3.08        4.04      0.73 o 
   0  -7   4       55.27       56.67      2.44 o 
   1  -7   4       52.69       49.29      2.09 o 
   2  -7   4       25.95       24.35      1.82 o 
   3  -7   4        7.86        8.49      2.07 o 
   4  -7   4       36.57       35.05      3.78 o 
   5  -7   4        2.09        1.84      2.07 o 
  -5  -6   4        7.99        7.01      2.13 o 
  -4  -6   4       18.81       19.02      1.80 o 
  -3  -6   4       42.66       39.84      2.00 o 
  -2  -6   4      612.32      610.16      7.40 o 
  -1  -6   4       17.48       20.66      1.19 o 
   0  -6   4      379.18      383.48      3.89 o 
   1  -6   4       35.83       39.01      2.26 o 
   2  -6   4      303.26      286.34      5.24 o 
   3  -6   4      118.78      104.47      4.99 o 
   4  -6   4       14.84       11.45      2.57 o 
   5  -6   4        1.03        1.90      2.33 o 
  -5  -5   4       17.40       12.62      2.31 o 
  -4  -5   4      193.90      178.13      4.29 o 
  -3  -5   4      912.01      933.47     10.33 o 
  -2  -5   4      188.71      191.69      3.65 o 
  -1  -5   4        2.97        4.38      0.47 o 
   0  -5   4       26.95       24.80      0.88 o 
   1  -5   4        2.54        2.96      0.36 o 
   2  -5   4      208.36      200.75      4.48 o 
   3  -5   4      125.52      130.51      5.38 o 
   4  -5   4       60.31       65.10      4.51 o 
   5  -5   4       28.57       38.80      4.64 o 
  -5  -4   4       16.34       17.30      2.53 o 
  -4  -4   4       85.15       82.28      3.97 o 
  -3  -4   4       25.12       25.20      2.11 o 
  -2  -4   4       10.99       16.19      1.59 o 
  -1  -4   4      905.26     1040.92      8.66 o 
   0  -4   4     1448.58     1646.03     17.91 o 
   1  -4   4       92.18      108.92      2.49 o 
   2  -4   4       18.83       23.91      1.46 o 
   3  -4   4       15.27       21.39      2.51 o 
   4  -4   4        0.20        0.27      1.40 o 
   5  -4   4       20.10       28.12      4.30 o 
   6  -4   4        0.85        6.62      3.46 o 
  -5  -3   4        0.87       -0.20      0.96 o 
  -4  -3   4       17.11       22.87      2.33 o 
  -3  -3   4      268.49      262.18      6.35 o 
  -2  -3   4      445.65      441.49      7.83 o 
  -1  -3   4      496.83      548.12      8.30 o 
   0  -3   4     3040.55     3050.90     22.56 o 
   1  -3   4      939.69      921.69      8.81 o 
   2  -3   4      239.06      225.45      4.99 o 
   3  -3   4        4.32        2.26      1.17 o 
   4  -3   4        5.58        3.71      1.87 o 
   5  -3   4        0.06        2.72      2.31 o 
   6  -3   4        0.29        3.78      3.68 o 
  -5  -2   4        8.25        6.12      1.66 o 
  -4  -2   4        2.06        3.19      1.14 o 
  -3  -2   4        0.11       -0.63      0.52 o 
  -2  -2   4       89.67       99.45      3.35 o 
  -1  -2   4      115.59      143.83      1.85 o 
   0  -2   4      407.84      446.49      4.64 o 
   1  -2   4      431.96      418.03      5.26 o 
   2  -2   4     1819.05     1925.12     16.28 o 
   3  -2   4      212.05      243.65      6.70 o 
   4  -2   4      279.46      260.86      7.87 o 
   6  -2   4        2.36        2.57      3.67 o 
  -5  -1   4       22.20       23.66      2.77 o 
  -4  -1   4        3.26        2.70      1.08 o 
  -3  -1   4       84.31       77.28      3.41 o 
  -2  -1   4       26.37       26.87      0.94 o 
  -1  -1   4       91.01       94.51      1.53 o 
   0  -1   4        4.18        4.18      0.48 o 
   1  -1   4      157.87      178.31      4.16 o 
   2  -1   4     1480.45     1616.35     13.35 o 
   3  -1   4      297.67      324.89      4.37 o 
   4  -1   4       42.09       38.71      3.15 o 
   5  -1   4       22.69       22.49      2.93 o 
   6  -1   4        4.78        9.77      3.60 o 
  -5   0   4        4.49        2.97      1.33 o 
  -4   0   4       91.67       86.92      4.32 o 
  -3   0   4      126.34      126.01      2.72 o 
  -2   0   4      255.90      278.36      3.62 o 
  -1   0   4     1161.39     1161.84      9.50 o 
   0   0   4     1536.51     1466.51     13.71 o 
   1   0   4       88.08       94.63      1.72 o 
   2   0   4       49.94       45.12      1.62 o 
   3   0   4        0.39        1.67      0.49 o 
   4   0   4      169.03      165.68      3.51 o 
   5   0   4      523.64      518.14     12.00 o 
  -5   1   4       22.13       14.95      2.58 o 
  -4   1   4      120.98      110.27      4.86 o 
  -3   1   4        7.49        8.45      2.43 o 
  -2   1   4        3.51        2.02      0.58 o 
  -1   1   4      296.07      297.60      3.58 o 
   0   1   4     1528.11     1455.48     11.22 o 
   1   1   4        0.05       -0.30      0.20 o 
   2   1   4      609.39      596.22      5.90 o 
   3   1   4        9.62       11.98      0.94 o 
   4   1   4      714.23      713.18      8.37 o 
   5   1   4       12.81       12.86      2.25 o 
  -5   2   4        0.97        1.47      1.27 o 
  -4   2   4      119.53      117.33      5.19 o 
  -3   2   4       49.11       54.20      2.04 o 
  -2   2   4      353.84      377.11      4.92 o 
  -1   2   4      424.72      418.79      4.67 o 
   0   2   4      772.80      775.02      9.20 o 
   1   2   4     1222.83     1226.73     15.97 o 
   2   2   4      327.56      347.37      4.26 o 
   3   2   4       12.72       10.82      1.58 o 
   4   2   4       35.52       37.80      1.78 o 
   5   2   4       31.23       31.12      2.60 o 
  -5   3   4       94.55       95.36      5.46 o 
  -4   3   4        4.25        4.46      1.09 o 
  -3   3   4      277.59      261.32      4.70 o 
  -2   3   4      267.59      264.21      4.24 o 
  -1   3   4      788.48      785.35      7.60 o 
   0   3   4       10.71       11.82      0.90 o 
   1   3   4       25.83       28.01      1.04 o 
   2   3   4        4.27        3.61      0.77 o 
   3   3   4      105.83      103.48      2.56 o 
   4   3   4        9.80       11.14      1.18 o 
   5   3   4       35.65       40.97      2.99 o 
  -5   4   4        0.80        0.63      1.29 o 
  -4   4   4        3.33        2.02      1.00 o 
  -3   4   4       94.95       90.38      5.09 o 
  -2   4   4     1822.45     1749.43     21.75 o 
  -1   4   4      566.22      546.16      8.78 o 
   0   4   4      754.11      764.66     10.76 o 
   1   4   4       13.98       16.75      0.92 o 
   2   4   4     1700.92     1656.92     13.80 o 
   3   4   4       49.84       51.26      1.86 o 
   4   4   4        0.99        1.52      0.67 o 
   5   4   4        7.34        8.99      1.74 o 
   6   4   4        5.05        3.80      1.47 o 
  -5   5   4        6.43       12.78      2.63 o 
  -4   5   4       55.16       48.84      2.65 o 
  -3   5   4       68.07       71.54      3.93 o 
  -2   5   4      555.90      537.58      9.90 o 
  -1   5   4        9.60        9.69      1.45 o 
   0   5   4      391.98      396.29      7.24 o 
   1   5   4       32.22       30.19      1.44 o 
   2   5   4        8.82        6.27      0.76 o 
   3   5   4       38.09       35.13      1.63 o 
   4   5   4        5.09        4.21      0.90 o 
   5   5   4       10.28       11.33      1.99 o 
  -5   6   4       74.20       78.90      3.70 o 
  -4   6   4       61.26       59.79      7.85 o 
  -3   6   4       35.39       28.85      2.87 o 
  -2   6   4      635.78      647.31     11.72 o 
  -1   6   4      248.78      250.89      6.22 o 
   0   6   4      521.74      550.38      6.36 o 
   1   6   4     1122.40     1117.66     18.46 o 
   2   6   4        4.51        2.72      0.61 o 
   3   6   4       25.81       27.55      1.69 o 
   4   6   4       11.42       13.51      2.00 o 
   5   6   4        3.52        0.35      1.15 o 
  -5   7   4       20.42       20.06      2.40 o 
  -4   7   4       16.44       15.94      2.77 o 
  -3   7   4       15.84        8.12      2.19 o 
  -2   7   4        8.33       14.68      2.29 o 
  -1   7   4       49.25       52.06      3.09 o 
   0   7   4      254.54      243.90      4.11 o 
   1   7   4      121.86      118.07      2.76 o 
   2   7   4       77.06       82.04      6.48 o 
   3   7   4       15.05       14.04      2.56 o 
   4   7   4       25.65       24.95      2.54 o 
   5   7   4       12.84       13.94      2.31 o 
  -4   8   4       33.96       34.91      3.71 o 
  -3   8   4        0.39        0.14      1.48 o 
  -2   8   4      255.32      245.94      7.44 o 
  -1   8   4       22.26       20.87      2.38 o 
   0   8   4       67.71       71.39      2.36 o 
   1   8   4        3.85        4.86      1.67 o 
   2   8   4       24.71       26.20      1.59 o 
   3   8   4       29.10       30.27      2.61 o 
   4   8   4      115.31       98.54      4.59 o 
   5   8   4        3.41        0.13      1.22 o 
  -4   9   4        4.31        5.65      2.20 o 
  -3   9   4       80.81       84.34      5.03 o 
  -2   9   4        8.62        6.63      1.97 o 
  -1   9   4       57.23       48.75      3.52 o 
   0   9   4       56.50       50.62      3.16 o 
   1   9   4       17.70       19.95      1.44 o 
   2   9   4       41.49       40.20      1.97 o 
   3   9   4       15.57       17.72      2.25 o 
   4   9   4        1.43        0.78      1.03 o 
  -4  10   4       18.13       19.31      3.41 o 
  -3  10   4        0.57        1.81      1.81 o 
  -2  10   4       22.98       26.54      3.23 o 
  -1  10   4       64.18       65.96      4.02 o 
   0  10   4       23.47       22.46      2.50 o 
   1  10   4        1.64        1.15      0.67 o 
   2  10   4       32.89       27.21      1.80 o 
   3  10   4        4.42        3.56      1.30 o 
   4  10   4        4.35        0.94      1.25 o 
  -3  11   4        9.78       11.41      2.73 o 
  -2  11   4        3.58        5.09      1.97 o 
  -1  11   4        1.90       -0.06      1.41 o 
   0  11   4        7.18        8.13      1.90 o 
   1  11   4        4.84        5.53      1.09 o 
   2  11   4        5.70        4.84      1.53 o 
   3  11   4        2.32        1.11      1.44 o 
  -2  12   4       34.63       30.61      3.68 o 
  -1  12   4        7.25        7.37      2.09 o 
   0  12   4       45.36       59.36      3.93 o 
   1  12   4        0.31        1.99      0.91 o 
   2  12   4       10.79        9.05      1.98 o 
   3  12   4        4.30        2.99      1.59 o 
  -1  13   4       13.92       21.77      3.07 o 
   0  13   4        0.01        3.38      1.39 o 
   1  13   4       20.24       20.61      2.77 o 
   2  13   4        2.19        0.93      1.29 o 
   0 -12   5        3.03        2.84      1.34 o 
   1 -12   5        2.18        3.63      1.61 o 
  -1 -11   5        4.37        4.21      1.53 o 
   0 -11   5        9.74       14.30      2.34 o 
   1 -11   5        1.35        1.65      1.30 o 
   2 -11   5       11.94       10.23      1.68 o 
   3 -11   5        9.99       11.21      2.95 o 
  -3 -10   5        0.98       -0.76      1.39 o 
  -2 -10   5        7.29        6.42      1.18 o 
  -1 -10   5        4.84        2.86      1.22 o 
   0 -10   5        3.86        0.95      0.96 o 
   1 -10   5       12.14       12.38      2.20 o 
   2 -10   5       32.06       25.82      2.24 o 
   3 -10   5       17.92       15.27      3.06 o 
  -3  -9   5       19.76       23.80      2.93 o 
  -2  -9   5        0.10        0.19      0.64 o 
  -1  -9   5        5.87        7.87      1.88 o 
   0  -9   5      252.71      252.28      7.18 o 
   1  -9   5       13.53       13.32      2.03 o 
   2  -9   5       29.80       32.88      2.28 o 
   3  -9   5       76.77       77.14      4.94 o 
   4  -9   5       85.12       84.88      5.68 o 
  -4  -8   5       15.47       15.61      2.69 o 
  -3  -8   5       24.63       24.41      1.85 o 
  -2  -8   5        0.08       -0.36      0.60 o 
  -1  -8   5       16.13       14.59      1.24 o 
   0  -8   5      204.99      205.26      6.04 o 
   1  -8   5        0.60       -0.38      0.60 o 
   2  -8   5       37.01       38.27      3.48 o 
   3  -8   5      154.76      157.43      6.78 o 
   4  -8   5        4.77       -2.31      1.54 o 
  -4  -7   5       19.82       17.75      1.70 o 
  -3  -7   5       29.78       33.04      2.00 o 
  -2  -7   5       59.62       53.47      2.15 o 
  -1  -7   5        8.36        6.59      0.89 o 
   0  -7   5        8.40        7.65      0.73 o 
   1  -7   5      385.95      374.31      5.97 o 
   2  -7   5      105.64      119.70      4.69 o 
   3  -7   5       56.02       53.95      4.01 o 
   4  -7   5      101.87      105.58      5.84 o 
   5  -7   5       10.11       16.83      3.71 o 
  -4  -6   5        8.99        9.33      1.67 o 
  -3  -6   5        5.66        6.95      1.13 o 
  -2  -6   5       14.74       13.39      1.25 o 
  -1  -6   5      146.34      142.79      3.01 o 
   0  -6   5      196.91      197.45      2.67 o 
   1  -6   5       85.62       91.19      2.65 o 
   2  -6   5       26.50       26.83      1.80 o 
   3  -6   5        1.97        1.38      1.38 o 
   4  -6   5       19.86       20.66      3.18 o 
   5  -6   5       14.91       19.50      3.97 o 
  -5  -5   5       22.73       23.41      2.07 o 
  -4  -5   5       10.65       10.13      1.78 o 
  -3  -5   5      130.31      118.63      4.44 o 
  -2  -5   5      223.22      231.72      5.82 o 
  -1  -5   5       30.14       27.97      1.33 o 
   0  -5   5       32.58       30.07      0.99 o 
   1  -5   5      433.37      423.23      5.79 o 
   2  -5   5       59.24       63.71      3.31 o 
   3  -5   5       45.07       47.63      3.40 o 
   4  -5   5       86.84       82.08      5.13 o 
   5  -5   5       52.77       66.91      5.93 o 
  -5  -4   5        3.18        4.36      1.49 o 
  -4  -4   5       22.33       20.90      2.32 o 
  -3  -4   5        2.96        5.33      1.26 o 
  -2  -4   5       97.87      103.85      3.71 o 
  -1  -4   5      102.37       94.45      3.24 o 
   0  -4   5       73.23       62.81      1.37 o 
   1  -4   5      121.41      124.61      2.77 o 
   2  -4   5        8.86        8.75      1.04 o 
   3  -4   5       42.03       49.29      3.35 o 
   5  -4   5       24.84       38.07      5.04 o 
  -5  -3   5        1.72       -0.87      0.94 o 
  -4  -3   5       27.87       27.24      2.56 o 
  -3  -3   5      245.89      232.40      6.20 o 
  -2  -3   5        3.75        2.98      0.87 o 
  -1  -3   5      611.07      637.11      9.59 o 
   0  -3   5       46.34       44.65      1.38 o 
   1  -3   5       13.69       12.72      2.28 o 
   2  -3   5        2.77        3.78      0.97 o 
   3  -3   5       56.84       57.28      3.46 o 
   4  -3   5        3.38        2.95      1.51 o 
   5  -3   5        8.83       14.43      3.55 o 
   6  -3   5        0.01       -0.94      2.69 o 
  -5  -2   5        0.35        0.59      1.09 o 
  -4  -2   5        2.19        1.34      0.95 o 
  -3  -2   5       37.19       37.52      2.51 o 
  -2  -2   5       31.46       28.09      1.96 o 
  -1  -2   5      525.45      540.57      5.22 o 
   0  -2   5      257.37      261.61      4.26 o 
   1  -2   5       49.05       46.49      2.31 o 
   2  -2   5      637.59      597.36      7.06 o 
   3  -2   5      141.22      130.41      4.95 o 
   4  -2   5      134.09      130.21      5.50 o 
   5  -2   5       11.45        8.26      2.19 o 
   6  -2   5       38.34       61.02      6.51 o 
  -5  -1   5        0.70        2.20      1.16 o 
  -4  -1   5        8.01        7.22      1.68 o 
  -3  -1   5        3.40        1.60      0.85 o 
  -2  -1   5      230.71      237.93      3.10 o 
  -1  -1   5       29.41       25.72      0.91 o 
   0  -1   5      544.33      577.52      5.67 o 
   1  -1   5        4.68        6.32      0.61 o 
   2  -1   5      561.23      596.40      6.84 o 
   3  -1   5       95.30       99.69      4.13 o 
   4  -1   5       22.79       16.23      2.27 o 
   5  -1   5       30.37       27.42      3.18 o 
   6  -1   5       26.75       34.21      4.61 o 
  -5   0   5       24.10       24.20      3.00 o 
  -4   0   5      101.05       97.49      4.60 o 
  -3   0   5       72.74       73.50      3.50 o 
  -2   0   5      186.47      207.36      3.86 o 
  -1   0   5       85.79       87.36      1.89 o 
   0   0   5       74.03       75.52      1.58 o 
   1   0   5        3.02        2.13      0.38 o 
   2   0   5      273.48      301.08      2.95 o 
   3   0   5        9.63        9.14      1.10 o 
   4   0   5       58.71       52.41      3.42 o 
   5   0   5        6.19        3.56      1.45 o 
   6   0   5        6.93       11.59      2.69 o 
  -5   1   5        3.68        2.05      1.22 o 
  -4   1   5        0.34       -1.03      0.68 o 
  -3   1   5      116.78      119.77      2.83 o 
  -2   1   5      101.06       98.25      2.24 o 
  -1   1   5      301.82      316.11      3.92 o 
   0   1   5     1535.71     1523.44     28.58 o 
   1   1   5       69.49       54.37      1.03 o 
   2   1   5     1016.64     1003.78     17.85 o 
   3   1   5      234.12      220.56      3.57 o 
   4   1   5       52.81       50.55      5.09 o 
   5   1   5        0.17        0.28      1.15 o 
  -5   2   5        6.14        9.41      2.27 o 
  -4   2   5       12.10       15.76      2.36 o 
  -3   2   5        0.94        2.30      0.85 o 
  -2   2   5       87.62       96.15      3.13 o 
  -1   2   5       17.75       25.01      1.12 o 
   0   2   5      187.03      179.30      2.58 o 
   1   2   5       59.34       68.43      1.58 o 
   2   2   5     1395.82     1417.78     28.14 o 
   3   2   5      129.18      118.41      2.63 o 
   4   2   5      108.92      105.93      3.36 o 
   5   2   5      240.48      228.08      7.54 o 
  -5   3   5       21.83       21.50      3.16 o 
  -4   3   5       46.87       51.65      3.64 o 
  -3   3   5       55.56       46.01      3.35 o 
  -2   3   5       27.51       26.43      1.43 o 
  -1   3   5      241.21      239.08      3.56 o 
   0   3   5      287.11      304.55      3.69 o 
   1   3   5       21.26       20.72      1.04 o 
   2   3   5       66.79       69.37      1.83 o 
   3   3   5       32.28       27.51      2.17 o 
   4   3   5        0.28       -0.17      0.47 o 
   5   3   5        5.04        4.66      1.29 o 
  -5   4   5        3.83        5.16      1.95 o 
  -4   4   5       58.69       59.74      3.23 o 
  -3   4   5      125.01      124.85      3.82 o 
  -2   4   5        1.25        3.30      0.80 o 
  -1   4   5     1832.09     1814.19     15.09 o 
   0   4   5      152.05      136.19      2.33 o 
   1   4   5       54.24       43.75      1.45 o 
   2   4   5      493.94      493.68      5.88 o 
   3   4   5        8.68        9.98      1.03 o 
   4   4   5       36.21       28.17      1.74 o 
   5   4   5       14.71       16.74      2.11 o 
  -5   5   5        2.86        2.62      1.92 o 
  -4   5   5        2.16        1.55      0.98 o 
  -3   5   5      109.10      109.04      6.87 o 
  -2   5   5      136.25      138.04      3.34 o 
  -1   5   5        6.63       10.57      1.19 o 
   0   5   5      224.09      203.69      3.08 o 
   1   5   5      248.46      238.10      3.70 o 
   2   5   5       10.13        9.91      0.97 o 
   3   5   5      113.52      114.74      2.91 o 
   4   5   5       80.79       83.20      2.77 o 
   5   5   5       17.82       15.86      2.28 o 
  -5   6   5       32.38       36.61      4.13 o 
  -4   6   5        0.02        0.34      0.89 o 
  -3   6   5      203.53      192.10      4.61 o 
  -2   6   5        3.91        5.62      1.73 o 
  -1   6   5       17.50       12.18      1.74 o 
   0   6   5      162.60      162.56      4.74 o 
   1   6   5        6.62        4.41      0.98 o 
   2   6   5      143.46      143.87      3.14 o 
   3   6   5       25.54       19.89      2.14 o 
   4   6   5        4.91        3.12      0.90 o 
   5   6   5        0.56        1.76      1.15 o 
  -4   7   5      121.66      116.22      4.09 o 
  -3   7   5       17.61       22.27      2.83 o 
  -2   7   5       68.55       64.18      3.71 o 
  -1   7   5      362.17      345.72      7.93 o 
   0   7   5       15.26       15.74      1.87 o 
   1   7   5       52.60       59.50      2.76 o 
   2   7   5       18.49       18.81      1.35 o 
   3   7   5        0.15       -0.40      0.49 o 
   4   7   5        6.98        4.80      1.49 o 
   5   7   5        5.46        5.74      1.73 o 
  -4   8   5        1.58        0.19      1.03 o 
  -3   8   5        7.27        7.43      2.14 o 
  -2   8   5       58.39       57.28      3.70 o 
  -1   8   5      284.99      290.20      7.58 o 
   0   8   5        3.38        2.49      1.22 o 
   1   8   5        1.57        1.26      1.71 o 
   2   8   5      135.67      135.99      6.43 o 
   3   8   5       52.75       54.78      4.55 o 
   4   8   5       13.13       15.56      2.19 o 
   5   8   5        3.17        2.24      1.40 o 
  -4   9   5       20.60       18.39      4.92 o 
  -3   9   5       17.27       12.45      2.53 o 
  -2   9   5        1.86        2.26      1.60 o 
  -1   9   5       74.65       72.87      3.97 o 
   0   9   5       43.48       42.58      3.01 o 
   1   9   5        0.03        0.70      0.64 o 
   2   9   5        0.92        0.43      0.94 o 
   3   9   5        2.90        2.13      1.19 o 
   4   9   5        6.28        8.13      1.83 o 
  -3  10   5       14.08       10.42      2.50 o 
  -2  10   5       17.07       19.22      2.89 o 
  -1  10   5       72.36       84.08      4.44 o 
   0  10   5       23.22       28.82      2.78 o 
   1  10   5        6.12        5.01      1.11 o 
   2  10   5        0.21        0.79      0.70 o 
   3  10   5       18.77       20.02      2.57 o 
   4  10   5       17.64       24.94      2.94 o 
  -3  11   5        1.07        2.46      1.80 o 
  -2  11   5        0.82        1.30      1.73 o 
  -1  11   5       10.77       11.33      2.39 o 
   0  11   5       28.21       30.64      2.94 o 
   1  11   5       11.42       11.18      1.54 o 
   2  11   5       14.27       14.35      1.58 o 
   3  11   5        4.03        4.95      1.66 o 
  -2  12   5       13.10       17.17      2.97 o 
  -1  12   5        8.58        8.68      2.05 o 
   0  12   5        0.46        2.49      1.43 o 
   1  12   5        0.47        1.69      0.85 o 
   2  12   5        1.51        2.40      1.47 o 
   3  12   5        0.21       -1.11      1.29 o 
  -1  13   5        1.64        2.77      1.56 o 
   0  13   5       16.25       19.43      2.77 o 
   1  13   5        2.81        3.99      1.17 o 
   2  13   5        0.04       -0.81      1.24 o 
  -1 -12   6        0.45        1.75      1.27 o 
   0 -12   6        1.96        1.30      1.39 o 
   1 -12   6        0.27        2.83      1.59 o 
  -1 -11   6       18.59       25.97      2.80 o 
   0 -11   6       11.55       16.57      2.57 o 
   1 -11   6       13.79       17.36      2.70 o 
   2 -11   6        9.95        7.78      1.61 o 
   3 -11   6        1.99        0.16      2.12 o 
  -3 -10   6       12.33       13.71      2.54 o 
  -2 -10   6       13.48       20.04      2.47 o 
  -1 -10   6       31.08       30.13      2.86 o 
   0 -10   6       38.47       43.41      3.40 o 
   1 -10   6       57.30       60.74      3.99 o 
   2 -10   6        0.01       -1.20      1.22 o 
   3 -10   6       16.76       14.51      3.12 o 
  -3  -9   6        6.71        7.76      1.29 o 
  -2  -9   6        0.01        0.98      0.78 o 
  -1  -9   6       18.12       17.79      2.22 o 
   0  -9   6       10.71        7.86      1.67 o 
   1  -9   6       40.03       42.83      3.50 o 
   2  -9   6       99.79      105.24      4.76 o 
   3  -9   6       14.63       16.13      2.92 o 
   4  -9   6        2.43        3.08      2.25 o 
  -4  -8   6        4.64        7.49      2.10 o 
  -3  -8   6        0.05       -0.05      0.75 o 
  -2  -8   6       10.44       11.13      1.32 o 
  -1  -8   6       11.84       15.73      1.29 o 
   0  -8   6       59.72       62.81      3.42 o 
   1  -8   6       46.89       53.36      2.39 o 
   2  -8   6       92.67      101.23      3.51 o 
   3  -8   6        0.18       -0.42      1.52 o 
   4  -8   6       38.04       33.04      4.08 o 
  -4  -7   6        0.10        0.61      1.08 o 
  -3  -7   6       19.84       22.74      2.06 o 
  -2  -7   6      199.28      197.34      7.60 o 
  -1  -7   6       19.49       20.43      1.37 o 
   0  -7   6        3.31        1.58      0.93 o 
   1  -7   6      539.10      534.86      7.44 o 
   2  -7   6      359.53      360.59      6.47 o 
   3  -7   6      610.89      632.33     13.80 o 
   4  -7   6        4.07        4.06      1.96 o 
   5  -7   6        3.35        0.39      2.19 o 
  -4  -6   6        2.81        4.02      1.08 o 
  -3  -6   6       55.42       56.13      2.51 o 
  -2  -6   6        9.90       10.02      1.18 o 
  -1  -6   6       56.12       56.49      1.95 o 
   0  -6   6        0.00       -0.22      0.46 o 
   1  -6   6       89.85       83.19      2.60 o 
   2  -6   6       95.36       89.79      3.01 o 
   3  -6   6       31.22       34.23      3.41 o 
   4  -6   6      116.62      122.98      6.35 o 
   5  -6   6        0.43        1.34      2.02 o 
  -4  -5   6        0.39        1.09      0.92 o 
  -3  -5   6       78.58       73.83      3.72 o 
  -2  -5   6       19.96       22.84      2.09 o 
  -1  -5   6        8.79        9.20      0.97 o 
   0  -5   6       53.82       54.29      1.34 o 
   1  -5   6      378.87      342.53      7.37 o 
   2  -5   6       12.72       11.81      1.06 o 
   3  -5   6        3.37        4.66      1.71 o 
   4  -5   6       72.39       69.51      4.83 o 
   5  -5   6       78.97       96.07      6.93 o 
  -5  -4   6        3.65        6.94      1.77 o 
  -4  -4   6        2.40        1.26      1.15 o 
  -3  -4   6      428.06      416.10      9.03 o 
  -2  -4   6       90.73       91.83      3.70 o 
  -1  -4   6      134.83      143.14      4.28 o 
   0  -4   6        0.19        0.69      0.32 o 
   1  -4   6      377.22      357.18      6.49 o 
   2  -4   6       54.94       57.21      2.16 o 
   3  -4   6       41.46       44.15      3.46 o 
   4  -4   6       20.30       22.93      2.27 o 
   5  -4   6        7.54       10.76      3.06 o 
  -5  -3   6       45.49       35.13      3.35 o 
  -4  -3   6      270.79      279.18      7.82 o 
  -3  -3   6     1028.99     1054.73     16.10 o 
  -2  -3   6      101.61       91.51      3.60 o 
  -1  -3   6       68.39       66.37      2.76 o 
   0  -3   6       21.65       26.74      1.15 o 
   1  -3   6      610.06      586.87      6.76 o 
   2  -3   6      137.77      129.63      3.11 o 
   3  -3   6       26.52       25.89      2.63 o 
   4  -3   6        6.19        5.37      1.70 o 
   5  -3   6       17.14       20.93      3.33 o 
   6  -3   6        0.01        7.68      2.91 o 
  -5  -2   6        0.85        0.43      1.21 o 
  -4  -2   6        8.87        9.48      1.76 o 
  -3  -2   6       26.86       27.71      2.35 o 
  -2  -2   6      299.50      316.62      6.92 o 
  -1  -2   6      100.33      133.55      2.23 o 
   0  -2   6     1807.33     1979.46     28.53 o 
   1  -2   6       62.32       56.72      1.74 o 
   2  -2   6      120.35      129.90      2.96 o 
   3  -2   6       17.19       19.58      2.25 o 
   4  -2   6        7.40        7.27      1.75 o 
   5  -2   6        0.67        0.02      1.26 o 
   6  -2   6       32.76       31.61      4.23 o 
  -5  -1   6       16.22       14.01      2.40 o 
  -4  -1   6       50.44       53.21      3.41 o 
  -3  -1   6        0.12       -0.85      0.57 o 
  -2  -1   6       38.07       46.20      2.51 o 
  -1  -1   6     1016.99     1039.91      9.14 o 
   0  -1   6        2.79        1.22      0.38 o 
   1  -1   6      384.23      381.10      4.72 o 
   2  -1   6       75.96       65.27      1.98 o 
   3  -1   6       55.38       60.63      3.43 o 
   4  -1   6       82.75       72.76      4.15 o 
   5  -1   6       56.80       55.27      4.10 o 
   6  -1   6        9.36       13.15      2.01 o 
  -5   0   6       12.23       14.53      2.51 o 
  -4   0   6       32.54       29.83      2.86 o 
  -3   0   6       12.59       11.95      1.78 o 
  -2   0   6       14.46       13.74      0.89 o 
  -1   0   6      199.65      213.68      3.15 o 
   0   0   6      523.11      498.91      5.31 o 
   1   0   6      335.92      380.79      4.54 o 
   2   0   6      375.60      426.73      3.77 o 
   3   0   6      388.30      389.18      8.93 o 
   4   0   6        0.14        2.06      1.17 o 
   5   0   6        7.32        9.22      2.11 o 
   6   0   6       27.46       33.71      3.93 o 
  -5   1   6        1.56        1.16      1.36 o 
  -4   1   6       19.27       16.21      2.38 o 
  -3   1   6      153.52      143.26      5.19 o 
  -2   1   6       88.75       91.23      3.75 o 
  -1   1   6      315.39      335.34      4.27 o 
   0   1   6        6.68        4.67      0.55 o 
   1   1   6     1354.82     1412.09     11.63 o 
   2   1   6      403.93      468.92      5.06 o 
   3   1   6       22.37       24.58      1.34 o 
   4   1   6       94.59       83.39      4.29 o 
   5   1   6        0.17        0.83      1.17 o 
   6   1   6        0.19        1.02      1.55 o 
  -5   2   6       16.93       14.70      2.69 o 
  -4   2   6        0.57       -0.38      0.86 o 
  -3   2   6        7.60        6.27      0.99 o 
  -2   2   6      119.43      114.29      2.96 o 
  -1   2   6      283.84      306.81      4.80 o 
   0   2   6        0.10        8.22      0.85 o 
   1   2   6      347.20      340.60      3.86 o 
   2   2   6      652.26      640.03      6.63 o 
   3   2   6       21.74       20.01      1.19 o 
   4   2   6      658.00      669.49      8.09 o 
   5   2   6       33.45       33.26      3.24 o 
  -5   3   6       37.48       29.11      3.60 o 
  -4   3   6       11.65       10.52      2.24 o 
  -3   3   6        2.72        4.20      1.34 o 
  -2   3   6       45.08       44.58      1.77 o 
  -1   3   6        5.62        3.84      1.39 o 
   0   3   6       23.38       28.74      1.10 o 
   1   3   6        9.38        8.24      1.07 o 
   2   3   6      137.49      124.26      5.64 o 
   3   3   6      826.88      846.62      8.96 o 
   4   3   6       61.25       58.29      2.20 o 
   5   3   6       60.29       55.95      3.97 o 
  -5   4   6       49.85       46.19      4.46 o 
  -4   4   6       11.41       11.61      2.32 o 
  -3   4   6      125.30      124.48      4.18 o 
  -2   4   6       24.92       23.93      1.50 o 
  -1   4   6     1013.67     1024.36     16.48 o 
   0   4   6      125.67      128.69      2.40 o 
   1   4   6        1.31        0.56      0.39 o 
   2   4   6      264.36      266.22      4.12 o 
   3   4   6      587.18      576.88      7.14 o 
   4   4   6       16.04       17.09      1.98 o 
   5   4   6       68.38       73.91      2.89 o 
  -5   5   6        4.78        5.77      2.28 o 
  -4   5   6       26.07       29.99      2.22 o 
  -3   5   6       37.16       40.90      2.23 o 
  -2   5   6       35.90       35.94      1.78 o 
  -1   5   6       28.10       26.67      1.38 o 
   0   5   6      745.27      729.01      8.30 o 
   1   5   6       78.09       74.72      2.10 o 
   2   5   6      109.76      104.85      5.72 o 
   3   5   6      139.52      142.73      3.30 o 
   4   5   6       15.57       16.19      1.44 o 
   5   5   6       15.16       13.48      2.06 o 
  -5   6   6        1.56        3.28      1.96 o 
  -4   6   6        4.07        1.20      1.84 o 
  -3   6   6      170.70      155.40      4.19 o 
  -2   6   6      419.70      395.95      6.28 o 
  -1   6   6      157.10      149.88      3.27 o 
   0   6   6        1.15        0.16      0.75 o 
   1   6   6      101.31       89.89      4.29 o 
   2   6   6        0.15        1.67      0.60 o 
   3   6   6      152.87      140.29      3.41 o 
   4   6   6        1.37        0.74      0.74 o 
   5   6   6        0.15       -0.24      0.92 o 
  -4   7   6        0.05       -0.98      0.97 o 
  -3   7   6      240.59      227.22      9.04 o 
  -2   7   6        1.12        0.53      0.75 o 
  -1   7   6      148.93      144.63      3.35 o 
   0   7   6        5.52        4.28      1.30 o 
   1   7   6        2.72        1.29      0.76 o 
   2   7   6        2.69        2.20      0.69 o 
   3   7   6       17.07       19.69      1.53 o 
   4   7   6        0.47       -0.72      0.79 o 
   5   7   6        0.22       -0.70      0.98 o 
  -4   8   6        2.41        1.79      1.29 o 
  -3   8   6       91.04       81.89      3.29 o 
  -2   8   6        8.87        8.25      2.04 o 
  -1   8   6       57.04       55.64      3.44 o 
   0   8   6      393.86      378.29      8.54 o 
   1   8   6       14.66       14.90      1.36 o 
   2   8   6      124.29      126.20      3.81 o 
   3   8   6        7.16        6.59      2.15 o 
   4   8   6        0.28        0.31      1.02 o 
   5   8   6        0.32        0.44      1.25 o 
  -4   9   6        7.55        9.34      1.70 o 
  -3   9   6        0.01        0.16      0.95 o 
  -2   9   6        0.13        0.58      1.37 o 
  -1   9   6        1.58        1.92      1.31 o 
   0   9   6       12.85       12.87      1.95 o 
   1   9   6       31.66       29.15      1.80 o 
   2   9   6        3.85        3.88      1.00 o 
   3   9   6        1.09        1.67      0.83 o 
   4   9   6       32.62       36.63      3.16 o 
  -3  10   6       22.68       23.81      3.28 o 
  -2  10   6        6.14        7.88      2.14 o 
  -1  10   6        8.09        8.61      2.07 o 
   0  10   6        1.24        3.31      1.46 o 
   1  10   6        0.01        0.78      0.79 o 
   2  10   6       51.75       55.26      3.84 o 
   3  10   6       18.83       13.24      2.14 o 
   4  10   6        7.27        5.27      1.88 o 
  -3  11   6       10.51        9.61      2.71 o 
  -2  11   6       29.78       27.31      3.23 o 
  -1  11   6       16.39       16.65      2.58 o 
   0  11   6       18.22       20.66      2.60 o 
   1  11   6       28.24       30.05      2.06 o 
   2  11   6        1.58        1.41      1.67 o 
   3  11   6        2.81        2.26      1.41 o 
  -2  12   6        1.59       -0.10      1.65 o 
  -1  12   6        0.61        1.82      1.30 o 
   0  12   6        4.76        3.01      1.47 o 
   1  12   6       22.84       23.46      1.99 o 
   2  12   6        0.31        0.01      1.17 o 
  -1  13   6        3.01        6.58      1.92 o 
   0  13   6       11.67       11.70      2.36 o 
   1  13   6        0.60        1.99      1.40 o 
  -1 -11   7        0.17        1.22      1.15 o 
   0 -11   7        2.56        2.04      1.32 o 
   1 -11   7        0.71        2.03      1.40 o 
   2 -11   7        5.98        6.69      2.13 o 
  -2 -10   7       12.94       14.92      2.33 o 
  -1 -10   7        1.71        2.84      1.24 o 
   0 -10   7        0.51        2.48      1.38 o 
   1 -10   7       31.60       32.01      3.34 o 
   2 -10   7        1.82        1.47      3.36 o 
   3 -10   7        0.55        0.72      1.91 o 
  -3  -9   7        0.11        0.42      0.90 o 
  -2  -9   7        1.39        1.92      1.11 o 
  -1  -9   7        2.95        4.04      1.36 o 
   0  -9   7        1.52        0.72      0.89 o 
   1  -9   7      195.03      196.33      7.06 o 
   2  -9   7       61.33       71.05      3.18 o 
   3  -9   7        4.78        3.62      2.09 o 
   4  -9   7       12.34        3.95      2.35 o 
  -3  -8   7        0.12        1.31      0.85 o 
  -2  -8   7        0.79        1.01      0.78 o 
  -1  -8   7       19.96       15.60      2.04 o 
   0  -8   7        3.30        0.32      0.86 o 
   1  -8   7        0.65        0.03      0.80 o 
   2  -8   7        4.70        5.65      1.25 o 
   3  -8   7        1.04       -1.02      1.47 o 
   4  -8   7       20.40       30.32      4.03 o 
  -4  -7   7       22.43       30.41      2.23 o 
  -3  -7   7        3.36        4.25      1.96 o 
  -2  -7   7       18.81       18.31      1.71 o 
  -1  -7   7       41.07       42.57      2.78 o 
   0  -7   7       21.77       19.20      2.12 o 
   1  -7   7      275.46      276.17      5.17 o 
   2  -7   7        7.88        8.70      2.75 o 
   3  -7   7      115.58      115.20      3.99 o 
   4  -7   7       76.76       81.83      5.43 o 
  -4  -6   7        2.09        1.78      1.01 o 
  -3  -6   7        8.69        6.60      1.13 o 
  -2  -6   7        0.37        0.45      0.78 o 
  -1  -6   7      112.62      109.45      4.97 o 
   0  -6   7       88.85       86.04      3.72 o 
   1  -6   7      427.17      418.55      6.34 o 
   2  -6   7       12.37       13.55      1.50 o 
   3  -6   7        0.02        0.01      0.79 o 
   4  -6   7       77.65       72.57      5.03 o 
   5  -6   7        7.75       13.50      3.23 o 
  -4  -5   7        0.20        1.21      1.17 o 
  -3  -5   7        9.50        4.46      1.45 o 
  -2  -5   7       19.64       18.04      1.99 o 
  -1  -5   7        3.51        3.14      0.94 o 
   0  -5   7        8.85       12.43      1.03 o 
   1  -5   7        4.33        3.97      0.80 o 
   2  -5   7       17.31       19.13      1.66 o 
   3  -5   7      101.58      100.82      2.88 o 
   4  -5   7       42.27       47.36      4.33 o 
   5  -5   7       12.85       26.01      4.19 o 
  -4  -4   7       13.15        8.73      1.91 o 
  -3  -4   7       17.68       16.99      2.14 o 
  -2  -4   7       15.99       15.04      1.82 o 
  -1  -4   7       26.57       35.30      2.28 o 
   0  -4   7      128.98      128.09      2.68 o 
   1  -4   7        4.30        4.98      1.03 o 
   2  -4   7       27.85       27.61      1.69 o 
   3  -4   7       14.71       13.32      3.22 o 
   4  -4   7       14.29       13.59      2.53 o 
   5  -4   7       16.92       19.87      3.55 o 
  -5  -3   7       10.31        9.84      2.16 o 
  -4  -3   7       86.77       80.65      4.26 o 
  -3  -3   7       35.97       43.53      2.99 o 
  -2  -3   7      292.61      290.39      7.00 o 
  -1  -3   7      192.58      192.03      5.09 o 
   0  -3   7       80.43       82.89      2.10 o 
   1  -3   7       74.18       72.82      2.16 o 
   2  -3   7       58.82       58.55      4.58 o 
   3  -3   7       54.71       53.77      3.92 o 
   4  -3   7       64.50       67.95      4.31 o 
   5  -3   7        0.47        0.43      1.37 o 
  -5  -2   7        6.69        5.69      1.71 o 
  -4  -2   7        6.21        9.64      1.89 o 
  -3  -2   7       21.27       18.85      2.19 o 
  -2  -2   7        2.68        2.64      1.07 o 
  -1  -2   7       62.42       65.55      1.66 o 
   0  -2   7      127.40      129.83      2.60 o 
   1  -2   7        2.75        3.49      0.63 o 
   2  -2   7      295.38      317.43      5.04 o 
   3  -2   7      157.82      167.53      5.92 o 
   4  -2   7       30.33       23.81      2.80 o 
   5  -2   7       15.12       18.16      2.80 o 
   6  -2   7       12.40       13.09      2.46 o 
  -5  -1   7      113.63      109.01      5.68 o 
  -4  -1   7        1.15        1.21      1.05 o 
  -3  -1   7       75.22       71.15      3.64 o 
  -2  -1   7     1016.61     1035.73     15.13 o 
  -1  -1   7       98.49      107.48      2.22 o 
   0  -1   7        6.65        4.61      0.59 o 
   1  -1   7      469.79      426.39      5.29 o 
   2  -1   7       21.84       22.94      1.29 o 
   3  -1   7      135.07      126.51      5.03 o 
   4  -1   7        1.74        0.22      1.00 o 
   5  -1   7        0.67       -0.39      1.10 o 
   6  -1   7        2.57        0.51      1.81 o 
  -5   0   7        2.48        4.88      1.74 o 
  -4   0   7       14.84       17.30      2.45 o 
  -3   0   7       80.65       89.60      4.09 o 
  -2   0   7      251.02      247.94      6.27 o 
  -1   0   7       11.61       11.40      0.84 o 
   0   0   7       17.56       14.16      0.88 o 
   1   0   7      234.76      214.68      6.78 o 
   2   0   7      155.17      164.70      3.17 o 
   3   0   7      212.89      212.32      6.52 o 
   4   0   7       27.12       23.96      2.72 o 
   5   0   7        6.97        2.35      1.58 o 
   6   0   7       68.37       66.72      5.16 o 
  -5   1   7        8.20        5.21      1.71 o 
  -4   1   7        4.38        3.92      1.39 o 
  -3   1   7        0.08       -0.01      0.80 o 
  -2   1   7      193.15      195.15      3.44 o 
  -1   1   7      112.85      105.99      4.26 o 
   0   1   7      135.21      128.19      4.25 o 
   1   1   7      706.86      745.06      8.39 o 
   2   1   7       44.09       36.06      1.00 o 
   3   1   7       30.53       29.97      2.63 o 
   4   1   7       34.77       38.60      3.36 o 
   5   1   7        0.62       -0.52      1.08 o 
   6   1   7        0.35       -1.81      1.39 o 
  -5   2   7        2.60        1.37      1.39 o 
  -4   2   7        0.07        0.46      1.24 o 
  -3   2   7       65.61       65.84      3.73 o 
  -2   2   7       91.55       92.79      2.43 o 
  -1   2   7      222.38      223.48      3.61 o 
   0   2   7      136.97      141.46      4.56 o 
   1   2   7       24.11       21.08      0.95 o 
   2   2   7      265.43      269.38      2.96 o 
   3   2   7       71.83       71.71      2.05 o 
   4   2   7       70.95       70.14      4.15 o 
   5   2   7        0.03        0.98      1.33 o 
   6   2   7        0.08       -0.57      1.43 o 
  -5   3   7       10.06       13.79      2.83 o 
  -4   3   7       52.72       43.20      3.78 o 
  -3   3   7        0.61        0.76      0.70 o 
  -2   3   7       62.34       57.52      2.06 o 
  -1   3   7      149.21      145.09      2.90 o 
   0   3   7        0.21       -0.22      0.32 o 
   1   3   7      442.20      450.31      9.44 o 
   2   3   7       69.81       68.98      1.95 o 
   3   3   7        8.70       10.89      1.07 o 
   4   3   7      120.96      126.94      3.23 o 
   5   3   7       10.41       14.08      2.57 o 
  -5   4   7        7.54        8.31      2.50 o 
  -4   4   7       25.83       25.69      3.23 o 
  -3   4   7       20.66       24.30      2.05 o 
  -2   4   7       10.23       10.86      1.16 o 
  -1   4   7       45.01       41.80      1.65 o 
   0   4   7      224.52      229.75      3.49 o 
   1   4   7       73.65       63.13      2.97 o 
   2   4   7       11.06       12.84      1.04 o 
   3   4   7        2.42        2.72      1.19 o 
   4   4   7       63.29       64.18      2.40 o 
   5   4   7        0.98        1.83      1.43 o 
  -5   5   7        9.19        8.32      2.64 o 
  -4   5   7       28.63       34.50      3.68 o 
  -3   5   7       45.93       48.66      2.37 o 
  -2   5   7       90.39       79.57      2.60 o 
  -1   5   7       41.94       35.51      1.57 o 
   0   5   7      286.61      283.88      4.05 o 
   1   5   7        4.74        4.28      0.75 o 
   2   5   7       90.87       87.96      6.16 o 
   3   5   7        1.71        2.15      1.12 o 
   4   5   7       33.60       32.59      1.93 o 
   5   5   7        0.00       -0.21      0.77 o 
  -4   6   7       13.17       16.75      1.90 o 
  -3   6   7        0.75       -0.10      0.98 o 
  -2   6   7      102.26      100.84      3.04 o 
  -1   6   7       24.54       19.55      1.76 o 
   0   6   7      142.69      135.49      4.60 o 
   1   6   7        5.72        3.88      0.81 o 
   2   6   7       73.57       73.32      3.85 o 
   3   6   7       98.25       97.84      5.20 o 
   4   6   7        1.01        2.45      0.85 o 
   5   6   7       19.14       24.82      2.64 o 
  -4   7   7       40.82       41.66      2.72 o 
  -3   7   7       45.17       39.89      2.43 o 
  -2   7   7        4.43        2.38      1.04 o 
  -1   7   7       11.81       11.14      1.41 o 
   0   7   7        7.63        7.36      1.58 o 
   1   7   7        0.32        0.55      0.54 o 
   2   7   7       23.18       24.57      1.59 o 
   3   7   7        3.30        2.06      0.77 o 
   4   7   7       19.91       19.57      2.76 o 
   5   7   7        0.53       -0.39      1.09 o 
  -4   8   7      120.52      110.34      4.16 o 
  -3   8   7        0.65       -1.04      0.79 o 
  -2   8   7        5.86        4.83      1.11 o 
  -1   8   7      361.38      348.00      8.74 o 
   0   8   7        0.34        0.51      1.00 o 
   1   8   7        5.80        7.21      2.75 o 
   2   8   7        4.74        5.17      1.01 o 
   3   8   7        2.64        1.20      0.70 o 
   4   8   7        7.15        4.67      1.47 o 
   5   8   7        0.61        1.76      1.52 o 
  -3   9   7       42.07       43.08      2.67 o 
  -2   9   7       45.49       42.10      2.41 o 
  -1   9   7        6.64        8.13      1.96 o 
   0   9   7      177.69      173.64      5.98 o 
   1   9   7       28.41       26.42      1.78 o 
   2   9   7        5.13        5.69      1.06 o 
   3   9   7       31.06       34.50      2.14 o 
   4   9   7        5.67       10.07      2.07 o 
  -3  10   7        0.96        2.30      2.56 o 
  -2  10   7       28.99       22.85      2.97 o 
  -1  10   7       59.51       56.61      3.87 o 
   0  10   7       24.34       26.33      2.75 o 
   1  10   7       19.57       19.55      2.29 o 
   2  10   7        0.10        0.48      0.68 o 
   3  10   7        3.98        4.14      1.36 o 
   4  10   7        0.03        0.38      1.21 o 
  -2  11   7       46.11       45.86      4.03 o 
  -1  11   7        1.41        3.67      1.48 o 
   0  11   7        8.01        7.65      1.80 o 
   1  11   7        0.23        0.17      1.12 o 
   2  11   7        1.28        0.71      0.83 o 
   3  11   7        0.19        0.00      1.18 o 
  -1  12   7       12.76       17.65      2.78 o 
   0  12   7       27.53       30.93      3.27 o 
   1  12   7        0.16        1.66      1.24 o 
   2  12   7       15.48       15.83      1.86 o 
   0  13   7        0.02        2.89      1.71 o 
   1  13   7        5.87        5.78      2.04 o 
  -1 -11   8        2.29        4.47      1.62 o 
   0 -11   8       25.71       27.08      3.18 o 
   1 -11   8        0.04        1.02      1.18 o 
  -2 -10   8        1.00        0.63      1.16 o 
  -1 -10   8        0.78        0.82      0.98 o 
   0 -10   8        0.06        0.34      1.00 o 
   1 -10   8        1.26        2.24      1.40 o 
   2 -10   8        6.13        7.38      2.10 o 
   3 -10   8        2.64        4.36      2.25 o 
  -2  -9   8       52.19       59.09      3.73 o 
  -1  -9   8       20.02       23.36      2.64 o 
   0  -9   8       24.22       27.57      2.82 o 
   1  -9   8       20.85       17.12      2.55 o 
   2  -9   8       10.46       10.58      1.62 o 
   3  -9   8        1.53        1.33      1.19 o 
  -3  -8   8       15.13       18.03      1.85 o 
  -2  -8   8        0.96       -0.27      0.86 o 
  -1  -8   8        9.68        8.16      1.71 o 
   0  -8   8        0.39        0.50      0.66 o 
   1  -8   8        5.32        6.92      1.66 o 
   2  -8   8       48.08       48.91      3.85 o 
   3  -8   8       18.55       20.82      4.62 o 
   4  -8   8       55.78       54.32      5.03 o 
  -3  -7   8        0.03        0.70      0.71 o 
  -2  -7   8       13.76       13.26      1.45 o 
  -1  -7   8      102.46       73.52      3.73 o 
   0  -7   8      112.98       95.89      4.35 o 
   1  -7   8       15.82       14.31      1.47 o 
   2  -7   8       36.65       33.94      3.09 o 
   3  -7   8        5.50        4.64      1.23 o 
   4  -7   8        0.00       -0.13      1.63 o 
  -4  -6   8        0.67        1.14      0.92 o 
  -3  -6   8       39.67       44.25      2.33 o 
  -2  -6   8       32.22       34.52      1.98 o 
  -1  -6   8       89.57       74.96      3.64 o 
   0  -6   8        0.05       -0.48      0.65 o 
   1  -6   8      179.58      182.05      5.54 o 
   2  -6   8        6.06        7.56      1.48 o 
   3  -6   8       69.52       63.30      2.96 o 
   4  -6   8        1.24        3.07      1.97 o 
   5  -6   8        1.52        2.77      2.19 o 
  -4  -5   8        5.12        2.65      1.44 o 
  -3  -5   8        0.77       -0.88      0.71 o 
  -2  -5   8       30.70       25.74      2.40 o 
  -1  -5   8       33.70       27.23      2.34 o 
   0  -5   8       14.72       10.83      1.56 o 
   1  -5   8      324.44      323.95      5.37 o 
   2  -5   8     2737.75     2742.01     24.16 o 
   3  -5   8      118.76      111.29      5.81 o 
   4  -5   8       41.54       43.22      4.28 o 
   5  -5   8       52.52       59.11      5.12 o 
  -4  -4   8       18.49       16.94      2.49 o 
  -3  -4   8       26.37       27.36      2.64 o 
  -2  -4   8       35.77       35.26      2.53 o 
  -1  -4   8        0.42        0.19      0.65 o 
   0  -4   8       12.90       12.35      0.99 o 
   1  -4   8       16.67       13.47      1.16 o 
   2  -4   8        0.23       -0.21      0.52 o 
   3  -4   8        3.67        3.21      0.90 o 
   4  -4   8       20.81       15.82      2.76 o 
   5  -4   8       45.21       40.19      3.00 o 
  -4  -3   8       25.62       26.22      2.85 o 
  -3  -3   8        2.48        0.94      1.00 o 
  -2  -3   8      127.32      124.50      4.62 o 
  -1  -3   8      112.66      111.80      4.02 o 
   0  -3   8       55.29       49.28      1.72 o 
   1  -3   8        1.32        3.27      0.80 o 
   2  -3   8       78.17       74.46      2.51 o 
   3  -3   8       49.14       47.03      2.22 o 
   4  -3   8      100.60       82.76      4.87 o 
   5  -3   8       50.17       40.46      4.14 o 
  -4  -2   8        4.92        3.38      1.39 o 
  -3  -2   8      114.92      124.42      5.02 o 
  -2  -2   8      120.97      125.37      4.58 o 
  -1  -2   8       22.92       23.35      1.94 o 
   0  -2   8      500.50      496.70      6.04 o 
   1  -2   8      392.03      384.69      5.37 o 
   2  -2   8      168.57      166.41      3.66 o 
   3  -2   8       24.99       20.09      2.62 o 
   4  -2   8        9.39        8.35      2.07 o 
   5  -2   8       37.42       36.42      3.79 o 
  -5  -1   8       29.66       22.62      3.12 o 
  -4  -1   8      116.12      117.43      5.39 o 
  -3  -1   8       99.34       87.46      4.15 o 
  -2  -1   8      310.26      304.14      7.30 o 
  -1  -1   8       27.24       26.00      1.44 o 
   0  -1   8       56.08       53.30      1.70 o 
   1  -1   8      210.84      216.81      5.35 o 
   2  -1   8        0.47       -0.41      0.36 o 
   3  -1   8        0.44        0.56      0.56 o 
   4  -1   8       65.91       62.64      4.00 o 
   5  -1   8       19.00       14.70      2.69 o 
  -5   0   8       15.75       14.66      2.64 o 
  -4   0   8       13.07       10.32      2.02 o 
  -3   0   8      132.53      128.43      5.12 o 
  -2   0   8        0.26        0.44      0.74 o 
  -1   0   8      244.21      258.01      3.97 o 
   0   0   8        2.20        3.71      0.58 o 
   1   0   8      212.83      214.14      3.54 o 
   2   0   8        5.39        6.91      0.82 o 
   3   0   8        3.37        2.16      1.23 o 
   4   0   8        0.24        1.17      1.16 o 
   5   0   8       18.06       19.84      2.89 o 
  -5   1   8        0.60        0.41      1.04 o 
  -4   1   8        6.34        5.25      1.55 o 
  -3   1   8       43.09       40.73      2.93 o 
  -2   1   8      220.32      221.12      6.08 o 
  -1   1   8      161.43      155.47      5.21 o 
   0   1   8      365.73      374.08      6.81 o 
   1   1   8       18.26       15.45      0.96 o 
   2   1   8       33.97       30.52      1.40 o 
   3   1   8       98.25       96.92      4.55 o 
   4   1   8       50.24       49.98      3.68 o 
   5   1   8        0.18       -0.20      1.33 o 
  -5   2   8        0.06        0.82      1.40 o 
  -4   2   8       12.09       14.51      2.49 o 
  -3   2   8       27.35       27.79      2.69 o 
  -2   2   8        1.95        2.78      0.66 o 
  -1   2   8        0.09        0.74      0.45 o 
   0   2   8       78.09       72.12      1.94 o 
   1   2   8      213.09      235.18      6.78 o 
   2   2   8      167.05      185.74     10.38 o 
   3   2   8       50.33       46.19      2.45 o 
   4   2   8      138.11      137.78      5.87 o 
   5   2   8        1.40       -1.51      1.01 o 
  -5   3   8       36.89       50.60      4.59 o 
  -4   3   8       56.99       49.64      4.10 o 
  -3   3   8        1.04        0.74      1.14 o 
  -2   3   8       64.75       58.85      2.09 o 
  -1   3   8        5.97        3.65      0.68 o 
   0   3   8      821.22      838.15      8.35 o 
   1   3   8      108.03      122.67      2.34 o 
   2   3   8      112.02      110.26      2.58 o 
   3   3   8       11.84       12.54      1.11 o 
   4   3   8       39.41       44.46      3.66 o 
   5   3   8        0.33       -0.16      1.34 o 
  -4   4   8        6.96        4.55      1.94 o 
  -3   4   8       30.35       33.55      2.03 o 
  -2   4   8       33.83       34.13      1.77 o 
  -1   4   8       42.62       41.07      1.67 o 
   0   4   8      363.08      361.50      5.45 o 
   1   4   8       16.50       14.29      1.75 o 
   2   4   8       19.69       20.48      1.30 o 
   3   4   8      810.75      814.55      9.15 o 
   4   4   8      119.81      108.56      3.11 o 
   5   4   8        7.40        8.54      2.33 o 
  -4   5   8       16.44       17.07      2.98 o 
  -3   5   8        3.01        3.89      1.06 o 
  -2   5   8       36.03       39.34      4.43 o 
  -1   5   8        3.95        3.25      0.76 o 
   0   5   8       44.38       43.16      3.17 o 
   1   5   8       25.65       28.42      2.41 o 
   2   5   8      597.30      591.29      7.34 o 
   3   5   8      153.52      151.44      3.56 o 
   4   5   8      124.23      120.48      3.53 o 
   5   5   8        3.91        3.38      1.69 o 
  -4   6   8       14.41       11.39      2.57 o 
  -3   6   8        7.57        9.84      2.22 o 
  -2   6   8      117.15      111.75      3.80 o 
  -1   6   8        3.87        2.48      0.72 o 
   0   6   8      217.78      193.04      5.74 o 
   1   6   8        6.02       11.11      1.75 o 
   2   6   8       23.15       25.63      1.60 o 
   3   6   8      290.17      283.25      5.18 o 
   4   6   8        0.42        0.42      0.75 o 
   5   6   8       37.69       42.69      3.22 o 
  -4   7   8        4.86        3.70      1.29 o 
  -3   7   8        6.35        7.54      2.31 o 
  -2   7   8       20.10       19.39      2.40 o 
  -1   7   8       89.12       93.86      4.24 o 
   0   7   8        3.26        3.49      1.22 o 
   1   7   8       60.55       63.62      3.49 o 
   2   7   8       49.20       50.95      3.13 o 
   3   7   8        0.78        1.78      1.44 o 
   4   7   8        1.59        1.93      1.10 o 
   5   7   8       11.91       15.23      2.28 o 
  -4   8   8        0.02        0.86      1.21 o 
  -3   8   8       66.22       61.09      2.90 o 
  -2   8   8       15.61       15.04      1.62 o 
  -1   8   8       54.92       59.18      3.64 o 
   0   8   8      109.79       99.53      4.55 o 
   1   8   8        0.86        0.38      0.86 o 
   2   8   8        5.10        4.11      1.00 o 
   3   8   8        0.21        0.72      1.05 o 
   4   8   8        3.05        2.96      1.10 o 
  -3   9   8        3.96        5.01      1.56 o 
  -2   9   8       52.80       52.35      3.80 o 
  -1   9   8        1.40        3.41      1.33 o 
   0   9   8       63.35       59.12      3.73 o 
   1   9   8        5.10        7.64      1.71 o 
   2   9   8       18.54       21.78      1.77 o 
   3   9   8        1.82        3.05      0.98 o 
   4   9   8        1.17        0.12      1.07 o 
  -3  10   8       13.35       15.54      2.82 o 
  -2  10   8        2.44        4.57      1.70 o 
  -1  10   8       10.66       11.34      2.11 o 
   0  10   8       13.81       17.50      2.48 o 
   1  10   8       39.73       42.94      3.43 o 
   2  10   8        0.29        0.40      0.73 o 
   3  10   8       15.29       17.79      1.84 o 
  -2  11   8        3.89        4.47      1.71 o 
  -1  11   8        1.08        0.37      1.22 o 
   0  11   8        0.79        3.33      1.49 o 
   1  11   8        2.36        1.87      1.19 o 
   2  11   8        2.13        0.35      0.90 o 
   3  11   8        1.86        1.88      1.05 o 
  -1  12   8       11.87       19.55      2.91 o 
   0  12   8       14.45       22.05      2.90 o 
   1  12   8        8.94       10.72      2.26 o 
   2  12   8        5.51        3.42      1.21 o 
  -1 -10   9        2.98        2.97      1.30 o 
   0 -10   9        0.84        0.00      1.10 o 
   1 -10   9       19.45       20.95      3.12 o 
   2 -10   9       20.74       23.65      3.43 o 
  -2  -9   9        0.07        1.38      1.27 o 
  -1  -9   9        3.89        4.86      1.46 o 
   0  -9   9       12.18       14.04      2.26 o 
   1  -9   9        0.31        1.85      1.30 o 
   2  -9   9        4.56        4.52      1.75 o 
   3  -9   9       31.09       31.18      2.72 o 
  -2  -8   9        3.69        4.44      1.47 o 
  -1  -8   9        1.83        2.11      1.10 o 
   0  -8   9       34.53       34.06      3.01 o 
   1  -8   9       27.05       26.91      2.92 o 
   2  -8   9       43.42       43.07      4.36 o 
   3  -8   9        8.93       10.87      1.77 o 
   4  -8   9        1.19        4.25      2.45 o 
  -3  -7   9        4.08        3.88      1.07 o 
  -2  -7   9        6.50        6.28      1.62 o 
  -1  -7   9       22.14       19.22      2.34 o 
   0  -7   9       75.23       66.11      3.73 o 
   1  -7   9        0.75        0.28      0.96 o 
   2  -7   9       17.61       20.60      1.87 o 
   3  -7   9        0.32        1.30      1.26 o 
   4  -7   9       13.87       19.41      3.28 o 
  -3  -6   9       25.32       24.45      2.76 o 
  -2  -6   9       37.19       38.73      8.15 o 
  -1  -6   9        7.01        5.74      1.40 o 
   0  -6   9       15.81       18.81      2.17 o 
   1  -6   9        1.60        3.26      0.82 o 
   2  -6   9       32.33       29.16      2.09 o 
   3  -6   9        0.77        2.11      1.92 o 
   4  -6   9        1.11        1.49      1.54 o 
  -4  -5   9        4.67        1.53      1.30 o 
  -3  -5   9        1.08        0.34      1.02 o 
  -2  -5   9       39.08       33.94      2.83 o 
  -1  -5   9       33.00       32.99      2.67 o 
   0  -5   9       94.56      108.32      4.38 o 
   1  -5   9      129.33      116.50      3.17 o 
   2  -5   9        6.66        6.64      2.10 o 
   3  -5   9       33.30       32.17      2.28 o 
   4  -5   9        6.82        4.37      1.95 o 
   5  -5   9        9.87        8.67      2.57 o 
  -4  -4   9        0.01       -1.23      0.95 o 
  -3  -4   9        5.49        3.42      1.40 o 
  -2  -4   9       10.40       13.63      1.99 o 
  -1  -4   9       24.74       28.55      2.40 o 
   0  -4   9       50.62       47.09      2.73 o 
   1  -4   9       84.53       77.35      3.68 o 
   2  -4   9       44.02       46.16      2.26 o 
   3  -4   9       55.97       48.76      2.55 o 
   4  -4   9       42.87       41.79      3.93 o 
   5  -4   9       30.35       35.18      4.22 o 
  -4  -3   9       11.95       13.49      2.41 o 
  -3  -3   9        0.00       -0.64      0.83 o 
  -2  -3   9       46.08       50.70      3.11 o 
  -1  -3   9        4.49        2.63      1.09 o 
   0  -3   9      167.48      168.20      3.39 o 
   1  -3   9      303.20      307.55      5.07 o 
   2  -3   9       32.27       28.60      1.98 o 
   3  -3   9      137.61      136.50      5.74 o 
   4  -3   9       28.69       24.54      3.11 o 
   5  -3   9        3.91        3.79      1.90 o 
  -4  -2   9        0.08        2.17      1.16 o 
  -3  -2   9       31.51       33.07      2.93 o 
  -2  -2   9       64.91       68.36      3.56 o 
  -1  -2   9      109.50      105.40      3.99 o 
   0  -2   9       74.20       72.54      2.17 o 
   1  -2   9      206.88      215.52      4.00 o 
   2  -2   9       14.50       12.94      1.22 o 
   3  -2   9       15.13       13.50      1.90 o 
   4  -2   9       11.68       12.24      2.41 o 
   5  -2   9        2.16        0.58      1.34 o 
  -4  -1   9      115.59      111.74      5.35 o 
  -3  -1   9        2.88        0.46      0.95 o 
  -2  -1   9      104.59      105.38      4.32 o 
  -1  -1   9       72.91       76.54      3.41 o 
   0  -1   9        5.66        6.19      0.98 o 
   1  -1   9        5.00        6.33      0.82 o 
   2  -1   9      206.68      217.38      4.12 o 
   3  -1   9      268.51      257.27      5.01 o 
   4  -1   9       11.75       14.32      2.42 o 
   5  -1   9        8.07       11.82      2.60 o 
  -4   0   9       10.23        9.02      2.12 o 
  -3   0   9        0.29       -0.49      0.92 o 
  -2   0   9       22.85       22.06      2.25 o 
  -1   0   9       11.43       12.89      1.04 o 
   0   0   9        3.14        2.41      0.89 o 
   1   0   9       11.45       11.30      1.52 o 
   2   0   9        5.64        6.39      1.24 o 
   3   0   9        0.16        1.00      0.58 o 
   4   0   9        0.00       -0.66      0.88 o 
   5   0   9        0.94        1.00      1.38 o 
  -4   1   9       21.32       22.39      2.93 o 
  -3   1   9      206.27      206.71      6.77 o 
  -2   1   9       54.96       55.76      3.13 o 
  -1   1   9      697.54      686.48      7.72 o 
   0   1   9       86.91       82.62      2.93 o 
   1   1   9        6.25        7.03      0.79 o 
   2   1   9      183.25      182.68      3.47 o 
   3   1   9        0.78        0.05      0.96 o 
   4   1   9        3.80        3.75      1.71 o 
   5   1   9        0.67       -0.36      1.15 o 
  -4   2   9        0.20        1.39      1.37 o 
  -3   2   9        7.64        9.87      1.81 o 
  -2   2   9        0.22       -0.09      0.48 o 
  -1   2   9       10.20        9.52      0.97 o 
   0   2   9       72.34       68.83      2.02 o 
   1   2   9      251.03      250.86      4.16 o 
   2   2   9      204.23      198.69      6.26 o 
   3   2   9        6.25        4.75      1.58 o 
   4   2   9       52.51       46.43      3.77 o 
   5   2   9        5.09        4.83      1.90 o 
  -4   3   9        0.30        1.30      1.41 o 
  -3   3   9       19.23       19.40      2.50 o 
  -2   3   9       38.82       33.81      1.85 o 
  -1   3   9        0.06        0.06      0.41 o 
   0   3   9       28.26       32.24      1.44 o 
   1   3   9       18.45       18.91      2.00 o 
   2   3   9        9.31       10.17      1.77 o 
   3   3   9        4.07        4.18      0.96 o 
   4   3   9        3.23        4.94      1.80 o 
   5   3   9       22.33       14.96      2.90 o 
  -4   4   9       35.14       29.78      3.56 o 
  -3   4   9       30.01       35.75      3.26 o 
  -2   4   9       86.21       80.52      5.41 o 
  -1   4   9       54.80       51.28      1.91 o 
   0   4   9       21.19       20.74      1.21 o 
   1   4   9       22.02       22.19      2.21 o 
   2   4   9       83.81       88.84      4.98 o 
   3   4   9        1.28        0.04      0.56 o 
   4   4   9        0.93        0.85      1.16 o 
   5   4   9        2.67        2.31      1.65 o 
  -4   5   9        1.65        0.35      1.53 o 
  -3   5   9       17.26       18.26      1.71 o 
  -2   5   9       13.64       15.65      1.46 o 
  -1   5   9        0.30        0.87      0.55 o 
   0   5   9      206.02      206.25      5.97 o 
   1   5   9      185.56      192.01      5.93 o 
   2   5   9       12.78       14.11      1.28 o 
   3   5   9       97.26      112.12      3.12 o 
   4   5   9        9.29       13.53      1.43 o 
   5   5   9        1.34        3.70      1.89 o 
  -4   6   9        5.80       10.59      2.62 o 
  -3   6   9       14.67       16.52      1.91 o 
  -2   6   9        0.08        0.31      0.70 o 
  -1   6   9       15.87       14.36      3.59 o 
   0   6   9       36.35       29.69      2.58 o 
   1   6   9       12.35       15.67      2.14 o 
   2   6   9       40.49       40.87      2.56 o 
   3   6   9        7.87        7.95      1.44 o 
   4   6   9      108.60      102.24      3.33 o 
   5   6   9        1.60       -0.37      1.55 o 
  -4   7   9       13.19       11.78      2.73 o 
  -3   7   9       22.56       20.98      2.67 o 
  -2   7   9       32.21       33.31      2.06 o 
  -1   7   9       14.59       16.66      2.14 o 
   0   7   9        4.42        6.92      1.67 o 
   1   7   9      275.20      272.52      7.68 o 
   2   7   9       34.77       31.62      1.93 o 
   3   7   9        0.00       -0.23      0.61 o 
   4   7   9       46.71       41.93      2.41 o 
  -3   8   9       26.70       23.60      2.16 o 
  -2   8   9        2.02        5.06      1.52 o 
  -1   8   9       10.85       14.66      2.19 o 
   0   8   9       37.54       35.98      2.99 o 
   1   8   9       84.70       81.15      4.16 o 
   2   8   9        0.38        1.34      0.81 o 
   3   8   9        2.04        2.01      0.90 o 
   4   8   9       46.21       47.65      3.01 o 
  -3   9   9       39.40       43.91      3.69 o 
  -2   9   9        0.24        1.22      1.12 o 
  -1   9   9        2.72        4.47      1.54 o 
   0   9   9       11.34       13.80      2.24 o 
   1   9   9        2.88        0.30      1.01 o 
   2   9   9        8.02        3.93      1.03 o 
   3   9   9       14.84       13.36      3.83 o 
   4   9   9        0.35        0.07      0.95 o 
  -2  10   9       34.86       40.87      3.75 o 
  -1  10   9        2.62        5.61      1.56 o 
   0  10   9       83.38       74.42      4.36 o 
   1  10   9        1.64        3.43      1.39 o 
   2  10   9        0.84        0.17      0.85 o 
   3  10   9        9.86       10.61      1.55 o 
  -2  11   9        1.25        3.35      1.46 o 
  -1  11   9       53.53       52.49      4.21 o 
   0  11   9        2.61        3.27      1.48 o 
   1  11   9       15.42       14.01      2.38 o 
   2  11   9        9.58       11.38      1.64 o 
   3  11   9        0.02       -0.21      0.98 o 
   0  12   9        1.57        2.49      1.51 o 
   1  12   9        3.96        4.96      1.76 o 
   0 -10  10        0.85        1.73      1.41 o 
   1 -10  10       19.68       26.57      3.51 o 
  -1  -9  10        7.37        5.63      1.68 o 
   0  -9  10        2.14        2.43      1.23 o 
   1  -9  10       10.61       13.65      2.46 o 
   2  -9  10        1.23        1.15      1.36 o 
  -2  -8  10        4.49        4.87      1.58 o 
  -1  -8  10        6.21        6.83      1.77 o 
   0  -8  10        4.00        5.03      1.43 o 
   1  -8  10       11.40       16.13      2.58 o 
   2  -8  10        4.36        3.41      1.62 o 
   3  -8  10        1.35        1.06      1.37 o 
  -3  -7  10       59.47       74.43      4.53 o 
  -2  -7  10        2.42        3.46      1.46 o 
  -1  -7  10       11.23        7.24      1.67 o 
   0  -7  10        0.39       -0.24      0.85 o 
   1  -7  10        2.55        2.03      1.14 o 
   2  -7  10       66.72       67.52      4.90 o 
   3  -7  10       35.81       40.54      2.76 o 
   4  -7  10        0.38        0.86      1.65 o 
  -3  -6  10        3.26        1.96      1.18 o 
  -2  -6  10       14.54       16.86      2.39 o 
  -1  -6  10        3.72        5.90      1.51 o 
   0  -6  10        0.00       -0.86      0.75 o 
   1  -6  10       88.33       81.50      4.21 o 
   2  -6  10       20.77       25.25      4.47 o 
   3  -6  10       38.67       42.41      2.82 o 
   4  -6  10        0.23        2.11      1.62 o 
  -3  -5  10        8.30       10.44      2.02 o 
  -2  -5  10        0.24       -0.58      0.81 o 
  -1  -5  10      335.98      298.09      7.98 o 
   0  -5  10       67.46       55.68      3.30 o 
   1  -5  10       21.66       21.78      4.24 o 
   2  -5  10       69.22       70.77      2.86 o 
   3  -5  10       40.79       41.02      2.57 o 
   4  -5  10        6.75        4.73      2.00 o 
  -4  -4  10       20.33       22.25      2.98 o 
  -3  -4  10        0.68        0.79      1.09 o 
  -2  -4  10       20.60       17.29      2.22 o 
  -1  -4  10        7.21        5.21      1.44 o 
   0  -4  10       46.83       43.76      2.79 o 
   1  -4  10       25.25       26.71      1.71 o 
   2  -4  10      207.26      198.72      4.55 o 
   3  -4  10        0.10        1.10      1.12 o 
   4  -4  10       21.58       18.15      2.92 o 
   5  -4  10        7.24        5.71      2.20 o 
  -4  -3  10        0.94        1.14      1.21 o 
  -3  -3  10        2.44        4.44      1.55 o 
  -2  -3  10        1.10        1.98      1.08 o 
  -1  -3  10        6.27        6.67      1.51 o 
   0  -3  10        0.61        0.35      0.85 o 
   1  -3  10     1127.41     1136.84     11.93 o 
   2  -3  10      536.22      508.46      7.45 o 
   3  -3  10      197.62      190.40      4.70 o 
   4  -3  10        0.01        0.00      1.32 o 
   5  -3  10        0.42        2.12      1.67 o 
  -4  -2  10        0.07        1.22      1.26 o 
  -3  -2  10       90.74       87.95      4.51 o 
  -2  -2  10       16.70       15.60      2.10 o 
  -1  -2  10       69.22       67.02      3.37 o 
   0  -2  10       25.37       24.90      1.75 o 
   1  -2  10       51.46       50.24      2.02 o 
   2  -2  10        7.73        9.84      2.17 o 
   3  -2  10        2.22        1.42      0.71 o 
   4  -2  10       43.62       38.80      3.71 o 
   5  -2  10        0.89        1.48      1.61 o 
  -4  -1  10       13.19       13.29      2.38 o 
  -3  -1  10        0.35        0.08      0.94 o 
  -2  -1  10        4.48        6.54      1.48 o 
  -1  -1  10      328.54      323.08      7.47 o 
   0  -1  10        0.08       -0.22      0.43 o 
   1  -1  10      100.43       96.08      2.65 o 
   2  -1  10      328.66      313.48      5.29 o 
   3  -1  10       21.92       15.01      1.47 o 
   4  -1  10      104.98       81.69      4.87 o 
   5  -1  10        0.34        0.93      1.59 o 
  -4   0  10       16.22       16.20      2.71 o 
  -3   0  10       33.11       29.39      2.93 o 
  -2   0  10        9.01       10.22      1.82 o 
  -1   0  10      185.97      199.32      5.67 o 
   0   0  10        3.93        3.93      1.70 o 
   1   0  10        0.22       -0.20      0.43 o 
   2   0  10        1.90        1.58      0.59 o 
   3   0  10       17.32       17.06      2.45 o 
   4   0  10       63.34       67.01      4.55 o 
   5   0  10        4.41        4.90      1.88 o 
  -4   1  10        6.51        5.61      1.91 o 
  -3   1  10       37.54       40.67      3.34 o 
  -2   1  10       18.44       16.67      2.16 o 
  -1   1  10      215.47      222.02      4.08 o 
   0   1  10        3.07        5.09      0.84 o 
   1   1  10        9.79       10.71      1.01 o 
   2   1  10       48.40       43.67      1.77 o 
   3   1  10       59.67       63.38      3.94 o 
   4   1  10        3.10        5.47      1.74 o 
   5   1  10        8.50       10.96      2.58 o 
  -4   2  10        3.05        3.78      1.74 o 
  -3   2  10        0.38        0.95      1.19 o 
  -2   2  10      108.13      108.43      4.50 o 
  -1   2  10       16.90       18.43      1.55 o 
   0   2  10      247.12      244.08      4.19 o 
   1   2  10       82.21       86.39      2.32 o 
   2   2  10       30.68       34.17      2.92 o 
   3   2  10       22.49       21.73      2.73 o 
   4   2  10       16.13       12.50      2.36 o 
   5   2  10        4.05       -0.20      1.39 o 
  -4   3  10        9.95        3.78      1.87 o 
  -3   3  10      102.83       93.59      4.74 o 
  -2   3  10       13.29       12.37      1.51 o 
  -1   3  10        1.39        1.83      0.63 o 
   0   3  10        0.95        2.54      1.49 o 
   1   3  10       11.67       12.13      1.82 o 
   2   3  10       64.19       67.81      3.87 o 
   3   3  10       42.96       48.45      3.55 o 
   4   3  10       13.24       14.72      2.69 o 
   5   3  10       38.56       36.91      4.10 o 
  -4   4  10        3.09        2.73      1.67 o 
  -3   4  10        4.54        5.40      1.73 o 
  -2   4  10       15.21       13.13      1.33 o 
  -1   4  10       30.11       32.93      1.66 o 
   0   4  10       27.87       29.79      1.67 o 
   1   4  10       33.40       39.21      2.80 o 
   2   4  10        0.41        0.50      0.89 o 
   3   4  10        4.37        6.02      1.89 o 
   4   4  10        9.67        9.54      2.28 o 
   5   4  10        4.65        4.46      1.95 o 
  -4   5  10        3.57        6.05      2.21 o 
  -3   5  10       53.61       43.50      3.59 o 
  -2   5  10        1.99        1.50      0.76 o 
  -1   5  10      309.66      304.04      5.12 o 
   0   5  10        2.15        1.70      0.97 o 
   1   5  10      146.05      152.12      5.54 o 
   2   5  10        0.68        0.65      1.01 o 
   3   5  10       12.54       15.95      1.49 o 
   4   5  10        0.68        1.82      1.56 o 
   5   5  10        1.42        2.87      1.90 o 
  -3   6  10        0.89        1.39      2.32 o 
  -2   6  10        1.33        3.13      0.86 o 
  -1   6  10        6.55        6.88      1.61 o 
   0   6  10        4.32        5.24      1.36 o 
   1   6  10       35.02       35.57      2.99 o 
   2   6  10      152.48      159.05      6.11 o 
   3   6  10       33.96       31.29      1.98 o 
   4   6  10      107.77      102.36      3.41 o 
   5   6  10        1.32        1.18      1.62 o 
  -3   7  10       19.74       22.66      2.04 o 
  -2   7  10        0.15        1.17      1.74 o 
  -1   7  10       15.11       14.37      2.22 o 
   0   7  10        2.83        1.82      1.03 o 
   1   7  10       34.15       34.66      3.06 o 
   2   7  10       72.98       76.42      4.37 o 
   3   7  10       32.63       31.30      2.03 o 
   4   7  10       24.76       22.20      4.40 o 
  -3   8  10       32.03       41.11      2.66 o 
  -2   8  10        7.79       12.54      2.12 o 
  -1   8  10       45.00       43.82      3.28 o 
   0   8  10       17.41       23.21      2.68 o 
   1   8  10        2.00        1.19      1.26 o 
   2   8  10       30.53       26.55      3.06 o 
   3   8  10        2.98        7.24      1.30 o 
   4   8  10        0.17        0.75      1.43 o 
  -2   9  10       14.92       12.10      2.27 o 
  -1   9  10        2.24        4.87      1.51 o 
   0   9  10        1.23        2.25      1.16 o 
   1   9  10       42.34       43.94      3.63 o 
   2   9  10       12.18       13.18      2.42 o 
   3   9  10        0.35        0.54      0.87 o 
  -2  10  10        5.76        9.58      2.04 o 
  -1  10  10        7.81        7.93      1.83 o 
   0  10  10       60.65       59.65      4.14 o 
   1  10  10        8.74        3.00      1.53 o 
   2  10  10        0.36        2.05      1.37 o 
   3  10  10        4.98        3.48      1.24 o 
  -1  11  10       13.35       16.37      2.65 o 
   0  11  10        0.90        2.98      1.51 o 
   1  11  10       37.92       32.45      3.38 o 
   2  11  10        0.96        5.40      2.00 o 
   0  -9  11        2.67       -0.63      0.90 o 
   1  -9  11       38.52       36.94      3.67 o 
   2  -9  11       18.46       27.01      3.67 o 
  -1  -8  11        4.97        3.66      1.49 o 
   0  -8  11        7.15        6.30      1.67 o 
   1  -8  11        1.93        0.86      1.26 o 
   2  -8  11        0.81        2.18      1.63 o 
   3  -8  11        8.70        7.27      1.80 o 
  -2  -7  11        3.69        4.25      1.63 o 
  -1  -7  11        0.99        0.36      0.95 o 
   0  -7  11        0.33        0.66      1.02 o 
   1  -7  11       13.65       14.82      2.41 o 
   2  -7  11        2.61        1.68      1.34 o 
   3  -7  11        4.27        4.86      1.48 o 
  -2  -6  11       15.52       20.22      2.72 o 
  -1  -6  11       24.39       18.12      2.42 o 
   0  -6  11       45.97       53.30      3.48 o 
   1  -6  11       20.71       22.42      2.63 o 
   2  -6  11        0.01        0.01      0.85 o 
   3  -6  11        3.96        5.60      1.14 o 
   4  -6  11        4.12        7.97      2.02 o 
  -3  -5  11       33.62       36.13      3.41 o 
  -2  -5  11        0.68        3.44      1.34 o 
  -1  -5  11        3.79        1.82      1.21 o 
   0  -5  11       12.60       11.82      1.99 o 
   1  -5  11        0.74        0.82      1.03 o 
   2  -5  11        5.52        4.36      1.05 o 
   3  -5  11      190.15      196.79      5.26 o 
   4  -5  11        0.61        1.68      1.61 o 
  -3  -4  11        0.26       -0.34      0.98 o 
  -2  -4  11        5.41        2.82      1.33 o 
  -1  -4  11       31.41       32.02      2.86 o 
   0  -4  11       16.76       19.07      2.18 o 
   1  -4  11       11.05       13.29      1.39 o 
   2  -4  11       45.17       44.86      2.56 o 
   3  -4  11        1.36        1.17      1.62 o 
   4  -4  11        0.37        0.59      1.31 o 
  -3  -3  11       30.92       26.63      2.94 o 
  -2  -3  11        0.20        1.22      1.08 o 
  -1  -3  11       52.49       49.35      3.18 o 
   0  -3  11      163.54      148.31      5.11 o 
   1  -3  11      158.19      157.53      3.82 o 
   2  -3  11       47.90       48.39      2.28 o 
   3  -3  11      150.97      155.33      4.31 o 
   4  -3  11        0.69       -0.42      1.08 o 
  -3  -2  11        5.87        5.12      1.76 o 
  -2  -2  11       10.71       13.45      2.13 o 
  -1  -2  11        6.55        8.08      1.62 o 
   0  -2  11       74.24       74.23      3.57 o 
   1  -2  11      137.49      136.15      3.45 o 
   2  -2  11       42.05       44.55      2.14 o 
   3  -2  11       57.49       62.30      4.17 o 
   4  -2  11       11.33        8.37      2.07 o 
   5  -2  11        0.59       -1.77      1.66 o 
  -4  -1  11        1.55        2.92      1.51 o 
  -3  -1  11        2.61        2.76      1.37 o 
  -2  -1  11        0.22        1.19      1.10 o 
  -1  -1  11       47.55       44.91      2.85 o 
   0  -1  11      450.07      449.34      6.39 o 
   1  -1  11       96.45       94.49      2.80 o 
   2  -1  11        0.25        0.98      1.29 o 
   3  -1  11      116.45      101.29      3.29 o 
   4  -1  11       52.08       41.22      3.88 o 
   5  -1  11        0.00       -0.16      1.14 o 
  -4   0  11        8.28        7.96      2.12 o 
  -3   0  11        2.13       -0.21      1.23 o 
  -2   0  11       13.73        9.95      1.82 o 
  -1   0  11       45.31       50.89      3.00 o 
   0   0  11        7.00        8.61      1.04 o 
   1   0  11        4.12        4.49      0.82 o 
   2   0  11      127.32      123.16      3.20 o 
   3   0  11       36.69       29.83      3.12 o 
   4   0  11        9.08       12.46      2.50 o 
   5   0  11        3.20        3.81      1.85 o 
  -4   1  11       35.55       43.82      3.94 o 
  -3   1  11        7.13        6.27      1.88 o 
  -2   1  11        3.84        3.42      1.27 o 
  -1   1  11       42.87       38.75      2.65 o 
   0   1  11      149.00      153.69      3.43 o 
   1   1  11       68.57       70.94      2.31 o 
   2   1  11       25.13       22.69      2.61 o 
   3   1  11        0.05        1.10      0.96 o 
   4   1  11        1.44        0.45      1.26 o 
   5   1  11        3.47        1.89      1.95 o 
  -4   2  11        0.00        1.88      1.49 o 
  -3   2  11       38.07       41.77      3.46 o 
  -2   2  11       56.57       66.92      3.71 o 
  -1   2  11       35.70       35.39      1.75 o 
   0   2  11        2.72        2.69      0.73 o 
   1   2  11        1.72        2.22      0.63 o 
   2   2  11        4.78        1.82      1.29 o 
   3   2  11        3.38        1.47      1.23 o 
   4   2  11        1.99        1.45      1.33 o 
   5   2  11       20.19       22.86      3.56 o 
  -4   3  11       20.33       18.58      3.12 o 
  -3   3  11        1.38       -1.08      1.15 o 
  -2   3  11       66.83       68.95      3.70 o 
  -1   3  11        1.64        1.68      0.89 o 
   0   3  11       79.34       79.82      2.43 o 
   1   3  11      102.99       99.92      4.50 o 
   2   3  11        9.49       11.10      2.02 o 
   3   3  11       49.65       51.61      3.84 o 
   4   3  11       10.09       12.90      2.64 o 
   5   3  11        0.01       -1.32      1.51 o 
  -3   4  11        1.15        1.83      1.40 o 
  -2   4  11        0.45        0.29      1.42 o 
  -1   4  11       21.20       18.93      1.43 o 
   0   4  11       31.48       31.21      2.70 o 
   1   4  11        5.88        6.34      1.65 o 
   2   4  11        0.10        0.30      0.90 o 
   3   4  11        6.53        7.00      1.91 o 
   4   4  11       13.20       13.12      2.56 o 
   5   4  11        6.78        5.75      2.29 o 
  -3   5  11       18.52       21.30      2.90 o 
  -2   5  11        0.09        1.87      0.75 o 
  -1   5  11        9.42       10.12      2.21 o 
   0   5  11       26.88       27.47      2.63 o 
   1   5  11       13.98       16.67      2.34 o 
   2   5  11        0.30        0.30      0.97 o 
   3   5  11        5.82        6.54      1.84 o 
   4   5  11        0.15        1.53      1.53 o 
   5   5  11        2.79        2.43      1.94 o 
  -3   6  11       11.40       10.00      2.29 o 
  -2   6  11       10.91       13.37      1.48 o 
  -1   6  11        9.71        9.73      1.89 o 
   0   6  11       52.71       57.88      3.51 o 
   1   6  11      136.81      142.33      5.69 o 
   2   6  11        0.41        0.07      1.01 o 
   3   6  11        4.63        7.18      1.30 o 
   4   6  11       32.24       36.07      3.93 o 
  -3   7  11        0.49        2.58      1.69 o 
  -2   7  11        0.69        1.27      1.05 o 
  -1   7  11       24.96       24.84      2.71 o 
   0   7  11        2.90        5.39      1.47 o 
   1   7  11       28.95       28.22      2.93 o 
   2   7  11      144.10      144.77      6.14 o 
   3   7  11        0.34       -0.15      1.07 o 
   4   7  11        0.65        3.00      1.92 o 
  -2   8  11       13.57       13.95      2.39 o 
  -1   8  11        7.25        8.80      2.00 o 
   0   8  11        0.92        3.01      1.21 o 
   1   8  11       24.54       24.69      2.94 o 
   2   8  11       26.73       30.15      3.28 o 
   3   8  11        5.54        5.50      1.31 o 
   4   8  11       24.78       27.99      2.29 o 
  -2   9  11        6.54        8.48      1.92 o 
  -1   9  11       11.71       15.42      2.42 o 
   0   9  11       84.31       85.25      4.70 o 
   1   9  11       12.58       13.74      2.56 o 
   2   9  11       32.67       35.88      3.63 o 
   3   9  11        6.79        8.00      1.51 o 
  -1  10  11        0.94        3.29      1.46 o 
   0  10  11        0.47        2.76      1.41 o 
   1  10  11        5.52        8.27      2.10 o 
   2  10  11        4.39        2.72      1.63 o 
   0  11  11        0.01        0.51      1.45 o 
   1  11  11        4.58        4.39      1.96 o 
   0  -8  12       10.58       10.63      2.19 o 
   1  -8  12       16.71       23.95      3.26 o 
   2  -8  12       60.54       66.93      4.80 o 
  -1  -7  12        0.67        0.36      1.04 o 
   0  -7  12        0.31       -1.08      1.11 o 
   1  -7  12        6.09        8.89      2.06 o 
   2  -7  12        7.18        4.98      1.94 o 
   3  -7  12        0.18        2.60      1.21 o 
  -2  -6  12        3.38        1.87      1.25 o 
  -1  -6  12        4.41        4.25      1.43 o 
   0  -6  12       13.47       13.57      2.27 o 
   1  -6  12        0.15       -0.63      0.98 o 
   2  -6  12        1.48        2.55      1.46 o 
   3  -6  12        1.61        0.67      1.18 o 
  -2  -5  12        6.44        8.33      1.99 o 
  -1  -5  12        0.22        0.12      1.07 o 
   0  -5  12       18.38       13.64      2.20 o 
   1  -5  12       62.14       67.51      3.96 o 
   2  -5  12       31.58       33.89      2.27 o 
   3  -5  12       12.52       10.08      1.59 o 
   4  -5  12        4.18        5.50      2.22 o 
  -3  -4  12        8.04        8.59      2.02 o 
  -2  -4  12       36.87       34.79      3.26 o 
  -1  -4  12        3.56        2.42      1.31 o 
   0  -4  12        6.98        4.59      1.51 o 
   1  -4  12        0.07       -1.13      0.75 o 
   2  -4  12       12.25       13.06      3.37 o 
   3  -4  12        0.43        2.58      1.01 o 
   4  -4  12        7.65       12.26      2.69 o 
  -3  -3  12        0.01        1.91      1.29 o 
  -2  -3  12       70.86       70.20      4.16 o 
  -1  -3  12       22.71       20.20      2.38 o 
   0  -3  12       65.92       64.09      3.57 o 
   1  -3  12       17.47       15.38      1.51 o 
   2  -3  12       21.76       22.45      2.76 o 
   3  -3  12       42.58       39.92      2.44 o 
   4  -3  12       11.41       10.73      2.36 o 
  -3  -2  12       25.22       28.91      3.28 o 
  -2  -2  12        0.02        1.59      1.15 o 
  -1  -2  12       38.14       35.60      2.87 o 
   0  -2  12       69.76       73.80      3.72 o 
   1  -2  12       76.48       81.63      2.80 o 
   2  -2  12        0.11       -0.86      0.58 o 
   3  -2  12       33.41       33.15      2.20 o 
   4  -2  12        0.03        1.05      1.37 o 
  -3  -1  12        0.19       -1.24      0.94 o 
  -2  -1  12        2.09        0.41      1.04 o 
  -1  -1  12       78.71       73.16      3.79 o 
   0  -1  12      359.53      377.72      8.47 o 
   1  -1  12      180.84      170.73      4.05 o 
   2  -1  12       51.86       55.01      4.65 o 
   3  -1  12        0.76       -0.29      1.10 o 
   4  -1  12       92.58       87.36      5.39 o 
  -3   0  12        1.47        1.77      1.55 o 
  -2   0  12       37.01       36.90      3.11 o 
  -1   0  12       38.59       42.02      2.86 o 
   0   0  12      113.59      116.00      3.15 o 
   1   0  12        7.18        6.77      1.02 o 
   2   0  12       61.34       54.01      3.64 o 
   3   0  12        2.27        2.03      1.30 o 
   4   0  12        0.61        0.23      1.16 o 
   5   0  12        0.22       -1.68      1.22 o 
  -3   1  12       53.22       65.88      4.18 o 
  -2   1  12       44.88       40.61      3.18 o 
  -1   1  12       80.60       80.51      3.84 o 
   0   1  12      373.25      394.22      6.07 o 
   1   1  12       55.92       60.97      2.23 o 
   2   1  12      123.75      108.72      5.17 o 
   3   1  12      182.28      174.72      7.05 o 
   4   1  12        0.00        1.52      1.49 o 
   5   1  12        5.09       -0.78      1.60 o 
  -3   2  12       26.24       25.71      3.12 o 
  -2   2  12        4.23        3.53      1.37 o 
  -1   2  12        1.48       -0.73      0.87 o 
   0   2  12        0.43       -0.51      0.54 o 
   1   2  12        1.20        0.20      0.87 o 
   2   2  12       24.36       23.93      2.78 o 
   3   2  12       45.09       41.17      3.71 o 
   4   2  12        9.22       10.26      2.41 o 
   5   2  12        8.01        6.60      2.39 o 
  -3   3  12        3.46        3.68      1.58 o 
  -2   3  12       20.51       25.79      2.69 o 
  -1   3  12        0.37        0.45      0.61 o 
   0   3  12      171.71      182.57      3.89 o 
   1   3  12       22.94       22.78      2.63 o 
   2   3  12       26.10       22.97      2.77 o 
   3   3  12       16.03       12.60      2.50 o 
   4   3  12        0.84        1.56      1.58 o 
  -3   4  12        6.00        7.36      2.06 o 
  -2   4  12        0.65        1.65      1.25 o 
  -1   4  12       76.97       89.58      2.88 o 
   0   4  12        7.65        6.81      1.65 o 
   1   4  12        8.51        3.87      1.34 o 
   2   4  12       19.69       17.06      2.49 o 
   3   4  12       12.96       16.49      2.65 o 
   4   4  12       10.29        9.62      2.40 o 
  -3   5  12       13.95       14.28      2.61 o 
  -2   5  12       11.14        9.77      1.88 o 
  -1   5  12        6.88        6.58      1.47 o 
   0   5  12        4.58        5.10      1.46 o 
   1   5  12       35.50       44.69      3.55 o 
   2   5  12       14.92       18.34      2.65 o 
   3   5  12        0.79        1.49      1.33 o 
   4   5  12        9.43        7.66      2.27 o 
  -3   6  12        9.25       15.60      2.60 o 
  -2   6  12       19.23       26.01      2.79 o 
  -1   6  12       26.37       22.18      2.56 o 
   0   6  12        3.60        3.49      1.37 o 
   1   6  12        7.75        8.11      1.88 o 
   2   6  12        2.20        2.53      1.33 o 
   3   6  12       15.83       15.79      2.73 o 
   4   6  12        0.12        0.39      1.56 o 
  -2   7  12       66.21       63.91      3.97 o 
  -1   7  12        6.61        5.57      1.60 o 
   0   7  12       29.38       31.60      3.13 o 
   1   7  12        5.07        2.41      1.22 o 
   2   7  12       49.84       47.53      4.01 o 
   3   7  12        0.05        0.58      1.32 o 
   4   7  12        7.73        7.59      2.45 o 
  -2   8  12        0.04        3.09      1.41 o 
  -1   8  12        3.55        5.02      1.61 o 
   0   8  12        0.04        0.93      1.02 o 
   1   8  12       15.00       21.73      2.89 o 
   2   8  12        0.01        0.03      1.18 o 
   3   8  12        7.41        6.16      1.90 o 
  -1   9  12        7.66       11.07      2.31 o 
   0   9  12        8.58        9.27      2.02 o 
   1   9  12       52.94       50.28      4.17 o 
   2   9  12        1.36        0.23      1.32 o 
   3   9  12        0.00       -1.26      1.34 o 
  -1  10  12        1.88        4.54      1.56 o 
   0  10  12        1.33        2.07      1.18 o 
   1  10  12       30.59       29.94      3.60 o 
   2  10  12        6.67        6.77      2.26 o 
   0  -7  13        2.67        0.42      1.31 o 
   1  -7  13        3.20        4.95      1.67 o 
   2  -7  13        0.17       -0.95      1.25 o 
  -1  -6  13        1.51        0.95      1.44 o 
   0  -6  13        3.82        6.33      1.92 o 
   1  -6  13        0.09       -1.10      1.04 o 
   2  -6  13        1.16        0.88      1.34 o 
   3  -6  13        1.06        0.37      1.35 o 
  -2  -5  13        9.64       14.95      2.62 o 
  -1  -5  13        5.58        2.47      1.38 o 
   0  -5  13       32.96       26.07      2.91 o 
   1  -5  13        1.80        4.15      1.52 o 
   2  -5  13        2.89        4.22      1.53 o 
   3  -5  13        9.70        9.27      1.68 o 
  -2  -4  13        0.16        0.57      1.19 o 
  -1  -4  13       10.35       10.26      2.11 o 
   0  -4  13        0.01        0.22      1.05 o 
   1  -4  13        1.77        1.87      1.16 o 
   2  -4  13       33.86       34.11      2.29 o 
   3  -4  13       10.41       11.78      3.15 o 
  -2  -3  13        0.71        0.70      1.18 o 
  -1  -3  13        0.21       -0.73      1.04 o 
   0  -3  13       25.28       22.91      2.55 o 
   1  -3  13        1.89        0.58      1.11 o 
   2  -3  13       21.98       23.29      2.95 o 
   3  -3  13       28.43       28.48      2.21 o 
   4  -3  13       43.13       38.68      4.09 o 
  -3  -2  13        2.64        3.16      1.62 o 
  -2  -2  13       21.91       22.69      2.78 o 
  -1  -2  13       14.61       11.76      2.07 o 
   0  -2  13       16.84       16.43      2.20 o 
   1  -2  13       14.65       17.35      2.53 o 
   2  -2  13        2.01        2.54      0.95 o 
   3  -2  13        1.76       -0.49      1.15 o 
   4  -2  13        0.93        1.77      1.62 o 
  -3  -1  13        2.86        2.56      1.62 o 
  -2  -1  13        9.02        9.06      2.00 o 
  -1  -1  13        6.81        5.69      1.53 o 
   0  -1  13       15.07       12.71      2.02 o 
   1  -1  13      225.26      226.30      4.82 o 
   2  -1  13       15.30       16.85      1.61 o 
   3  -1  13        2.94        3.51      1.66 o 
  -3   0  13        0.71        0.65      1.48 o 
  -2   0  13        2.45        1.67      1.47 o 
  -1   0  13       56.69       55.69      3.43 o 
   0   0  13       42.01       49.12      3.02 o 
   1   0  13        4.18        3.75      0.93 o 
   2   0  13        7.74        9.07      2.03 o 
   3   0  13        3.13        3.68      1.59 o 
   4   0  13        0.33        1.59      1.49 o 
  -3   1  13       23.40       25.70      3.12 o 
  -2   1  13        0.08       -1.24      0.95 o 
  -1   1  13       75.38       81.40      4.00 o 
   0   1  13        0.01        0.68      1.12 o 
   1   1  13        2.25        2.98      1.37 o 
   2   1  13       35.91       38.03      3.44 o 
   3   1  13        0.00       -0.50      1.04 o 
   4   1  13       14.90       12.87      2.77 o 
  -3   2  13        0.14        0.17      1.40 o 
  -2   2  13       33.12       32.02      2.97 o 
  -1   2  13        1.15        2.16      1.22 o 
   0   2  13       23.60       24.52      2.74 o 
   1   2  13       84.72      110.49      5.21 o 
   2   2  13        4.16        1.51      1.33 o 
   3   2  13       19.89       13.67      2.47 o 
   4   2  13        1.22       -0.92      1.37 o 
  -3   3  13       25.21       28.22      3.26 o 
  -2   3  13        4.45        5.82      1.56 o 
  -1   3  13        2.00        2.64      1.14 o 
   0   3  13       68.04       68.53      3.96 o 
   1   3  13       82.76       80.64      4.43 o 
   2   3  13        2.50        0.10      1.07 o 
   3   3  13        1.04        1.16      1.22 o 
   4   3  13       16.64       18.95      3.31 o 
  -3   4  13        0.93        0.97      1.47 o 
  -2   4  13       14.99       14.81      2.27 o 
  -1   4  13        7.00        7.46      1.67 o 
   0   4  13        0.48        1.89      1.08 o 
   1   4  13       26.22       29.42      3.02 o 
   2   4  13       19.35       16.00      2.64 o 
   3   4  13        0.54       -1.22      0.96 o 
   4   4  13        0.07        0.31      1.52 o 
  -2   5  13        5.12        8.66      1.94 o 
  -1   5  13        8.21        7.88      1.80 o 
   0   5  13       11.49       14.80      2.45 o 
   1   5  13       30.26       39.88      3.51 o 
   2   5  13       16.25       21.09      2.83 o 
   3   5  13        0.85       -0.20      1.15 o 
   4   5  13        0.31       -0.37      1.58 o 
  -1   6  13        1.01        0.19      1.04 o 
   0   6  13        0.19        1.23      1.10 o 
   1   6  13        0.65        3.36      1.48 o 
   2   6  13        6.88        6.78      1.83 o 
   3   6  13        4.53        5.11      1.99 o 
   4   6  13        3.07        3.58      2.05 o 
  -2   7  13        7.84        8.35      1.91 o 
  -1   7  13        2.66        4.07      1.61 o 
   0   7  13       20.09       21.74      2.84 o 
   1   7  13        6.14        8.69      2.03 o 
   2   7  13        1.76        1.98      1.48 o 
   3   7  13        0.18       -0.65      1.29 o 
  -1   8  13       14.87       20.77      2.89 o 
   0   8  13       12.32       15.67      2.60 o 
   1   8  13        0.04       -1.56      1.04 o 
   2   8  13       15.57       11.68      2.56 o 
   3   8  13        0.84       -0.93      1.24 o 
  -1   9  13        0.04        1.70      1.18 o 
   0   9  13        3.30        8.48      1.97 o 
   1   9  13       27.35       28.00      3.40 o 
   2   9  13        5.48        6.06      2.07 o 
   0  -6  14        8.21        9.22      2.21 o 
   1  -6  14       50.59       61.25      4.31 o 
  -1  -5  14        5.46        4.62      1.91 o 
   0  -5  14        0.85       -0.25      1.15 o 
   1  -5  14       13.01       14.87      2.48 o 
   2  -5  14        0.48       -0.38      0.97 o 
  -1  -4  14       14.96       15.41      2.54 o 
   0  -4  14        0.52        0.85      1.23 o 
   1  -4  14       25.56       31.59      3.12 o 
   2  -4  14        1.26        0.64      1.15 o 
   3  -4  14       46.51       49.87      2.99 o 
  -2  -3  14        2.72        1.04      1.48 o 
  -1  -3  14        2.08        1.69      1.36 o 
   0  -3  14       11.36       12.77      2.18 o 
   1  -3  14       23.22       19.72      2.53 o 
   2  -3  14        4.76        5.24      1.19 o 
   3  -3  14        2.62        6.91      2.12 o 
  -2  -2  14        0.61        1.75      1.49 o 
  -1  -2  14        1.15        0.73      1.23 o 
   0  -2  14        0.01       -0.74      0.96 o 
   1  -2  14        0.96        1.94      1.19 o 
   2  -2  14        0.00       -0.33      0.82 o 
   3  -2  14        0.35        0.49      1.49 o 
  -2  -1  14        1.87        2.99      1.54 o 
  -1  -1  14       22.48       18.84      2.51 o 
   0  -1  14        2.22        1.23      1.18 o 
   1  -1  14      143.38      160.87      4.21 o 
   2  -1  14        6.96        5.89      1.81 o 
   3  -1  14        0.09        0.92      1.29 o 
   4  -1  14       40.77       39.64      4.32 o 
  -2   0  14        4.19        6.23      1.88 o 
  -1   0  14       14.25       15.05      2.22 o 
   0   0  14        0.25       -0.87      0.95 o 
   1   0  14        0.06        0.12      1.15 o 
   3   0  14        1.03        2.64      1.47 o 
   4   0  14       15.14       20.74      3.49 o 
  -2   1  14        0.91       -0.25      1.12 o 
  -1   1  14       83.02       85.68      4.22 o 
   0   1  14      228.52      250.84      6.88 o 
   1   1  14       35.31       41.34      3.58 o 
   2   1  14        0.01       -0.85      0.87 o 
   3   1  14        6.95       10.22      2.43 o 
   4   1  14        2.03        2.00      1.75 o 
  -2   2  14        4.81        3.68      1.61 o 
  -1   2  14      123.81      129.52      5.13 o 
   0   2  14        1.43        1.66      1.22 o 
   1   2  14       26.81       24.80      2.98 o 
   2   2  14        0.22        0.88      1.08 o 
   3   2  14        1.36        0.48      1.33 o 
   4   2  14        0.02        0.19      1.21 o 
  -2   3  14        0.08       -0.60      1.08 o 
  -1   3  14       49.52       51.96      3.28 o 
   0   3  14        7.51        1.91      1.41 o 
   1   3  14        9.67        9.57      2.16 o 
   2   3  14      102.28       99.24      5.45 o 
   3   3  14        6.06        3.58      1.71 o 
   4   3  14       27.73       31.24      4.16 o 
  -2   4  14        6.44        5.61      1.83 o 
   0   4  14        1.53        3.57      1.58 o 
   1   4  14        1.14        0.82      1.08 o 
   2   4  14        1.91        1.56      1.25 o 
   3   4  14        0.82        1.23      1.46 o 
  -1   5  14       13.64       10.23      2.19 o 
   0   5  14        3.43        5.60      1.90 o 
   1   5  14        2.56        5.71      1.75 o 
   2   5  14        4.50        3.60      1.51 o 
   3   5  14        0.31       -0.80      1.15 o 
  -1   6  14        0.86        3.51      1.46 o 
   0   6  14       11.16        6.92      1.95 o 
   1   6  14        8.91        8.16      2.12 o 
   2   6  14        8.81        7.20      2.00 o 
   3   6  14        8.83       12.36      2.71 o 
  -1   7  14        4.59        2.98      1.76 o 
   0   7  14        1.65        1.45      1.29 o 
   1   7  14        0.21        3.40      1.52 o 
   2   7  14        0.01       -0.81      1.19 o 
   0   8  14        2.27        4.94      1.69 o 
   1   8  14        1.95        1.81      1.36 o 
   2   8  14       15.03       14.08      2.71 o 
   0  -4  15       15.56       21.96      2.93 o 
   1  -4  15       11.67       14.61      2.51 o 
   2  -4  15        0.00        1.17      1.37 o 
  -1  -3  15       10.61       11.55      2.40 o 
   0  -3  15        1.37        1.53      1.44 o 
   1  -3  15       11.18       11.96      2.34 o 
   2  -3  15        1.35        0.13      1.17 o 
  -1  -2  15        2.16        2.91      1.56 o 
   0  -2  15        3.52        6.06      1.78 o 
   1  -2  15       13.10       19.32      2.54 o 
   2  -2  15        0.03       -0.44      1.39 o 
   3  -2  15       14.73       12.19      2.75 o 
  -1  -1  15       14.42       16.29      2.50 o 
   0  -1  15        4.60        5.35      1.68 o 
   1  -1  15        1.76        4.39      1.58 o 
   2  -1  15        3.34        3.60      1.81 o 
   3  -1  15        2.88        1.51      1.68 o 
  -1   0  15        6.14        7.10      2.02 o 
   0   0  15        2.94        3.30      1.38 o 
   1   0  15        7.53        8.47      1.97 o 
   2   0  15       13.94        9.36      2.29 o 
   3   0  15        3.46        1.94      1.61 o 
  -2   1  15        4.66        3.42      1.74 o 
  -1   1  15        3.67        2.76      1.47 o 
   0   1  15       14.30       15.86      2.25 o 
   1   1  15        3.84        5.18      1.83 o 
   2   1  15       14.37       20.19      2.94 o 
   3   1  15        0.57        1.99      1.67 o 
  -2   2  15       33.95       37.87      3.49 o 
  -1   2  15       13.60       10.31      2.02 o 
   1   2  15        1.19        3.04      1.51 o 
   2   2  15        0.01       -1.46      1.18 o 
   3   2  15        1.11        0.98      1.54 o 
   0   3  15        0.27        2.24      1.46 o 
   1   3  15      152.92      172.00      7.23 o 
   2   3  15        0.78        1.80      1.44 o 
   3   3  15        1.37        2.02      1.62 o 
   0   4  15       13.09       19.62      2.87 o 
   1   4  15        2.61        2.95      1.62 o 
   2   4  15       23.25       23.65      3.38 o 
   3   4  15        0.31        0.65      1.29 o 
   0   5  15       16.25       17.22      2.80 o 
   1   5  15       54.09       55.26      4.48 o 
   2   5  15        6.85        5.42      1.91 o 
   3   5  15        4.66        3.57      1.69 o 
  -1   6  15        3.57        3.19      1.74 o 
   0   6  15       29.41       31.95      3.56 o 
   1   6  15        2.63        2.87      1.76 o 
   2   6  15        2.23        2.71      1.53 o 
   0   7  15        0.45        0.21      1.45 o 
   1   7  15        2.69        3.08      1.51 o 
   0  -2  16       11.47       15.10      2.47 o 
   1  -2  16        0.16       -0.98      1.11 o 
   0  -1  16        1.50        2.70      1.55 o 
   2  -1  16       25.56       31.90      3.80 o 
   0   0  16        5.33        3.62      1.52 o 
   2   0  16        6.99        4.90      1.98 o 
  -1   1  16        0.01        0.52      1.30 o 
   2   1  16       18.58       18.09      3.08 o 
   1   2  16       11.61       14.47      2.69 o 
   2   2  16        0.02       -0.53      1.34 o 
   1   3  16       33.93       36.70      3.91 o 
   2   3  16       18.61       20.26      3.31 o 
   0   4  16        9.39       11.44      2.42 o 
   1   4  16        0.27       -1.61      1.36 o 
   2   4  16        7.40        8.73      2.19 o 
   0   5  16        0.00       -0.65      1.33 o 
   1   5  16        0.64        2.26      1.49 o 
                                                 
